# Supplementary material for: Giant chiral magnetoelectric oscillations in a van der Waals multiferroic
Source: Nature. 2024 Jul 17;632(8024):273–9. doi: 10.1038/s41586-024-07678-5 (PMC11306099; doi:10.1038/s41586-024-07678-5)
Supplement: Supplementary file 3 — Source Data Fig. 1 [file 41586_2024_7678_MOESM3_ESM.zip]

Archive with 2 entries (2 files):
- 2023-12-23031B-f1/Figure1d_data_EM_Raman_modes.csv
- 2023-12-23031B-f1/Figure1e_data_magnon_dispersion.xlsx
