# Supplementary material for: Giant chiral magnetoelectric oscillations in a van der Waals multiferroic
Source: Nature. 2024 Jul 17;632(8024):273–9. doi: 10.1038/s41586-024-07678-5 (PMC11306099; doi:10.1038/s41586-024-07678-5)
Supplement: Supplementary file 3 — Source Data Fig. 1 [file 41586_2024_7678_MOESM3_ESM.zip › 2023-12-23031B-f1/Figure1d_data_EM_Raman_modes.csv]

Raman Sigma+
Raman shift (cm-1)	-11.32086896	-11.25064973	-11.18043472	-11.11022391	-11.04001731	-10.96981492	-10.89961675	-10.82942277	-10.75923301	-10.68904746	-10.61886611	-10.54868897	-10.47851604	-10.40834731	-10.33818279	-10.26802247	-10.19786636	-10.12771445	-10.05756675	-9.987423253	-9.917283958	-9.847148867	-9.777017979	-9.706891293	-9.636768809	-9.566650527	-9.496536447	-9.426426567	-9.356320888	-9.286219409	-9.21612213	-9.14602905	-9.07594017	-9.005855488	-8.935775005	-8.865698719	-8.795626631	-8.72555874	-8.655495046	-8.585435549	-8.515380247	-8.445329141	-8.375282231	-8.305239515	-8.235200994	-8.165166667	-8.095136534	-8.025110594	-7.955088848
Intensity	6	2	6	7	5	9	2	7	0	8	6	5	6	13	2	6	7	6	9	2	6	3	1	4	6	8	5	8	6	8	6	7	5	5	7	6	6	7	4	4	5	4	6	10	7	6	5	6	6
Raman Sigma-
Raman shift (cm-1)	-11.32086896	-11.25064973	-11.18043472	-11.11022391	-11.04001731	-10.96981492	-10.89961675	-10.82942277	-10.75923301	-10.68904746	-10.61886611	-10.54868897	-10.47851604	-10.40834731	-10.33818279	-10.26802247	-10.19786636	-10.12771445	-10.05756675	-9.987423253	-9.917283958	-9.847148867	-9.777017979	-9.706891293	-9.636768809	-9.566650527	-9.496536447	-9.426426567	-9.356320888	-9.286219409	-9.21612213	-9.14602905	-9.07594017	-9.005855488	-8.935775005	-8.865698719	-8.795626631	-8.72555874	-8.655495046	-8.585435549	-8.515380247	-8.445329141	-8.375282231	-8.305239515	-8.235200994	-8.165166667	-8.095136534	-8.025110594	-7.955088848
Intensity	4	8	1	6	6	4	4	1	4	4	4	6	1	2	4	2	5	4	1	2	7	8	3	5	2	3	7	2	6	9	2	5	5	3	8	3	3	4	1	2	4	0	0	2	3	5	1	4	3
[truncated: 1,291 more columns]
