# Supplementary material for: Giant chiral magnetoelectric oscillations in a van der Waals multiferroic
Source: Nature. 2024 Jul 17;632(8024):273–9. doi: 10.1038/s41586-024-07678-5 (PMC11306099; doi:10.1038/s41586-024-07678-5)
Supplement: Supplementary file 3 — Source Data Fig. 1 [file 41586_2024_7678_MOESM3_ESM.zip › 2023-12-23031B-f1/Figure1e_data_magnon_dispersion.xlsx]

## Sheet: Figure1e_data_magnon_dispersion
q (arb)		v_1 (meV)	v_2 (meV)	v_3 (meV)	v_4 (meV)	v_5 (meV)	v_6 (meV)	v_7 (meV)
K	-0.598399	3.68614	3.73531	5.24545	5.24784	30.4933	30.5806	42.2385
	-0.568479	3.6302	3.90605	4.78834	5.82911	30.0588	31.1824	42.3474
	-0.538559	3.52258	4.02812	4.41003	6.42518	29.5662	31.8133	42.4359
	-0.508639	3.37423	3.86149	4.34935	7.03279	29.0565	32.4319	42.5039
	-0.478719	3.16372	3.58161	4.4602	7.65121	28.5308	33.037	42.5511
	-0.448799	2.89654	3.36099	4.57367	8.27991	27.9895	33.6278	42.5775
	-0.418879	2.62537	3.17527	4.67225	8.91836	27.4333	34.2038	42.5828
	-0.388959	2.39267	2.99775	4.7527	9.56597	26.8627	34.7641	42.5669
	-0.359039	2.22081	2.81968	4.81397	10.2221	26.2784	35.3084	42.5298
	-0.329119	2.11845	2.64219	4.8556	10.8861	25.681	35.8359	42.4712
	-0.299199	2.07294	2.48001	4.87737	11.5571	25.0711	36.3462	42.3913
	-0.269279	2.0202	2.38987	4.87922	12.2343	24.4496	36.8387	42.2897
	-0.239359	1.87998	2.43785	4.86117	12.917	23.8172	37.3131	42.1666
	-0.20944	1.68298	2.5769	4.82339	13.6042	23.1746	37.7687	42.022
	-0.17952	1.46339	2.75807	4.76621	14.295	22.5226	38.2054	41.8557
	-0.1496	1.23209	2.95866	4.69025	14.9885	21.8622	38.6226	41.6678
	-0.11968	0.993218	3.16549	4.59656	15.6838	21.1941	39.0201	41.4584
	-0.0897598	0.748997	3.36893	4.48719	16.3799	20.5192	39.3975	41.2275
	-0.0598399	0.500944	3.55935	4.36692	17.0758	19.8385	39.7546	40.9752
	-0.0299199	0.250051	3.71908	4.25039	17.7705	19.1529	40.0912	40.7016
Gamma	0	5.0738e-13	3.79374	4.19031	18.4618	18.4646	40.4069	40.4069
	0	2.06992e-13	3.79374	4.19031	18.4618	18.4646	40.4069	40.4069
	0.0259114	0.274988	3.72147	4.25269	17.7721	19.1545	40.0942	40.7046
	0.0518228	0.550879	3.56926	4.37589	17.082	19.8453	39.7666	40.9874
	0.0777343	0.824459	3.39205	4.50695	16.3935	20.5349	39.4241	41.255
	0.103646	1.09497	3.20823	4.63103	15.7074	21.2226	39.067	41.5075
	0.129557	1.36117	3.02821	4.74323	15.0244	21.9078	38.6953	41.7448
	0.155469	1.62121	2.86229	4.84139	14.3455	22.5898	38.3091	41.967
	0.18138	1.87162	2.72367	4.92439	13.6712	23.2681	37.9085	42.1738
	0.207291	2.10331	2.6329	4.99155	13.0025	23.9419	37.4938	42.3654
	0.233203	2.28797	2.63086	5.04252	12.3403	24.6107	37.065	42.5418
	0.259114	2.39659	2.75827	5.07709	11.6853	25.2739	36.6223	42.7028
	0.285026	2.49511	2.95736	5.09523	11.0386	25.9309	36.166	42.8485
	0.310937	2.64066	3.17346	5.09703	10.401	26.5812	35.6962	42.9789
	0.336848	2.84461	3.39172	5.08272	9.77369	27.2243	35.2131	43.0939
	0.36276	3.10121	3.61016	5.05279	9.1577	27.8595	34.717	43.1937
	0.388671	3.39486	3.83442	5.00828	8.55432	28.4866	34.2082	43.278
	0.414583	3.69556	4.08292	4.95202	7.96496	29.1048	33.687	43.3471
	0.440494	3.95887	4.37945	4.8968	7.39132	29.7138	33.1536	43.4008
	0.466406	4.16775	4.62165	4.95528	6.83556	30.3131	32.6085	43.4391
	0.492317	4.33801	4.59356	5.32146	6.30072	30.9017	32.0524	43.4622
M	0.518228	4.48064	4.4807	5.79123	5.79253	31.4374	31.5275	43.4698
	0.533188	4.47745	4.47984	5.7897	5.79107	31.4349	31.5251	43.4666
	0.548148	4.4702	4.47494	5.78519	5.78662	31.4276	31.5177	43.4571
	0.563108	4.4589	4.46601	5.77771	5.7792	31.4153	31.5054	43.4412
	0.578068	4.44358	4.45305	5.76727	5.76882	31.3982	31.4882	43.419
	0.593028	4.42425	4.4361	5.75391	5.7555	31.3762	31.4661	43.3904
	0.607988	4.40094	4.41517	5.73766	5.7393	31.3493	31.4392	43.3556
	0.622948	4.37369	4.3903	5.71857	5.72024	31.3177	31.4075	43.3145
	0.637908	4.34252	4.36154	5.69668	5.69838	31.2812	31.3709	43.2672
	0.652868	4.3075	4.32893	5.67206	5.67378	31.2401	31.3297	43.2137
	0.667828	4.26866	4.29252	5.64477	5.6465	31.1943	31.2837	43.1541
	0.682788	4.22606	4.25237	5.61489	5.61663	31.1438	31.2331	43.0885
	0.697748	4.17978	4.20855	5.58249	5.58425	31.0888	31.1779	43.0169
	0.712708	4.12987	4.16112	5.54768	5.54944	31.0293	31.1183	42.9394
	0.727668	4.07641	4.11016	5.51054	5.51232	30.9654	31.0541	42.856
	0.742628	4.01949	4.05576	5.47118	5.473	30.8971	30.9856	42.7669
	0.757588	3.95919	3.998	5.42972	5.43159	30.8245	30.9128	42.6722
	0.772548	3.8956	3.93697	5.38627	5.38823	30.7478	30.8359	42.5718
	0.787508	3.82883	3.87277	5.34099	5.34305	30.6669	30.7548	42.466
	0.802468	3.75897	3.80552	5.29399	5.29621	30.5821	30.6696	42.3549
K	0.817428	3.68614	3.73531	5.24545	5.24784	30.4933	30.5806	42.2385
