# Supplementary material for: Giant chiral magnetoelectric oscillations in a van der Waals multiferroic
Source: Nature. 2024 Jul 17;632(8024):273–9. doi: 10.1038/s41586-024-07678-5 (PMC11306099; doi:10.1038/s41586-024-07678-5)
Supplement: Supplementary file 4 — Source Data Fig. 2 [file 41586_2024_7678_MOESM4_ESM.zip]

Archive with 4 entries (4 files):
- 2023-12-23031B-f2/~$Figure2cdef_Tr-SHGpol.xlsx
- 2023-12-23031B-f2/Figure2a_T-dependent_SHG.xlsx
- 2023-12-23031B-f2/Figure2b_T-dependent_Tr-SHG.xlsx
- 2023-12-23031B-f2/Figure2cdef_Tr-SHGpol.xlsx
