# Supplementary material for: Giant chiral magnetoelectric oscillations in a van der Waals multiferroic
Source: Nature. 2024 Jul 17;632(8024):273–9. doi: 10.1038/s41586-024-07678-5 (PMC11306099; doi:10.1038/s41586-024-07678-5)
Supplement: Supplementary file 4 — Source Data Fig. 2 [file 41586_2024_7678_MOESM4_ESM.zip › 2023-12-23031B-f2/Figure2a_T-dependent_SHG.xlsx]

## Sheet: Sheet1
T-dependent SHG polar pattern																				T-dependent SHG
	Parallel configuration Signal (uV)									Crossed configuration Signal (uV)										Temperature (K)	Average Parallel configuration signal (uV)	Averag Crossed configuration signal (uV)
Angle(degree)	1.63K	10K	20K	30K	40K	50K	60K	65K		1.63K	10K	20K	30K	40K	50K	60K	65K			1.63	93.211	232.509
0	2.567	2.435	1.711	1.668	1.277	0.929	0.705	0.233		80.13	82.729	74.032	73.722	60.043	50.757	37.487	0.013			10	94.488	240.11
5	8.645	8.995	6.736	7.223	5.413	3.899	1.66	0.23		85.118	88.005	78.041	78.508	63.11	53.282	37.587	0.043			20	85.725	216.35
10	18.585	18.846	16.096	16.268	12.394	9.574	5.265	0.205		99.634	103.535	89.295	91.249	73.669	61.249	42.235	0.09			30	83.406	213.222
15	29.213	29.819	26.665	26.213	20.633	16.857	9.765	0.168		123.919	128.852	111.212	112.624	90.526	75.548	50.432	0.157			40	66.706	171.507
20	36.953	38.152	35.532	34.015	27.598	22.933	15.019	0.14		159.865	164.035	145.385	145.516	116.991	95.314	63.664	0.217			50	54.87	143.572
25	39.024	40.834	39.42	36.773	30.657	26.502	18.393	0.116		204.967	212.003	187.139	187.152	151.119	123.936	81.951	0.267			60	38.827	102.19
30	34.471	35.876	36.896	33.325	28.475	25.071	19.244	0.109		259.858	268.508	240.393	236.769	192.565	158.66	105.417	0.299			65	0.143	0.191
35	24.948	25.59	27.348	23.983	21.144	19.877	16.775	0.13		317.988	329.422	297.93	294.266	236.759	196.895	131.596	0.286			75	0.136	0.185
40	12.487	12.634	14.907	11.961	11.468	12.748	12.377	0.148		373.799	384.904	353.113	345.926	280.328	234.26	158.319	0.271			85	0.132	0.183
45	3.574	3.498	4.536	2.82	3.423	4.925	6.977	0.17		414.498	426.889	397.472	384.972	315.14	263.818	184.098	0.229
50	4.786	4.363	1.797	2.401	1.744	1.796	3.465	0.2		433.846	447.32	424.281	404.534	333.417	282.73	202.626	0.197
55	21.986	20.26	14.231	16.291	11.792	7.494	4.527	0.205		421.195	438.983	415.646	396.54	330.826	281.874	207.319	0.171
55	22.047	20.987	13.759	15.773	11.005	7.182	4.824	0.198		422.956	437.813	420.772	399.318	330.489	282.205	210.455	0.169
60	57.664	55.141	42.659	46.295	35.261	24.908	14.032	0.194		385.43	398.445	384.493	362.257	305.751	264.258	199.021	0.164
65	111.027	109.123	90.148	94.299	72.719	53.708	30.961	0.16		316.891	332.311	324.339	303.478	259.277	228.63	181.368	0.169
70	176.711	177.511	150.131	153.721	121.008	91.744	53.814	0.116		237.846	246.435	249.834	228.56	198.779	177.027	149.879	0.195
75	248.449	251.806	217.969	221.581	173.405	133.316	80.968	0.081		150.055	159.495	166.486	145.606	130.18	121.771	111.208	0.225
80	313.489	317.805	280.783	281.76	221.183	176.551	109.881	0.047		76.149	81.023	87.128	73.562	69.499	68.974	72.016	0.248
85	359.986	366.121	328.684	328.516	257.487	207.519	133.518	0.038		25.509	27.629	32.115	23.789	26.201	27.86	38.656	0.261
90	380.123	386.887	351.685	346.45	275.172	223.98	150.06	0.05		9.276	9.344	6.272	5.557	5.4	8.535	17.096	0.256
95	370.356	378.212	347.629	338.39	270.27	221.844	154.023	0.078		28.752	28.637	14.816	21.464	13.077	10.845	8.128	0.237
100	330.225	338.899	316.02	302.794	245.047	203.908	148.276	0.125		80.877	83.938	54.832	66.823	45.763	34.533	14.438	0.203
105	271.287	280.576	265.442	250.077	204.637	171.441	129.439	0.179		160.581	165.317	121.447	133.939	97.889	74.018	33.775	0.166
110	204.422	209.476	200.372	188.355	154.108	131.428	104.706	0.214		246.585	255.399	196.779	213.526	159.077	121.555	63.434	0.143
115	138.04	139.694	137.436	125.961	103.982	90.311	75.242	0.24		326.719	337.106	272.326	289.695	219.519	170.398	95.782	0.136
120	79.694	81.445	81.845	72.349	60.815	54.803	48.71	0.241		387.126	401.062	336.396	351.263	267.655	211.972	125.599	0.148
125	38.324	38.826	40.736	34.393	29.099	27.48	26.935	0.212		421.869	436.665	375.877	384.604	298.79	237.505	149.712	0.176
130	13.691	13.738	14.823	11.385	9.88	9.618	11.611	0.174		429.348	441.062	385.865	393.819	307.822	247.752	161.848	0.22
135	3.892	3.944	3.488	2.648	2.266	2.253	3.644	0.121		407.285	419.917	372.236	374.518	295.774	240.226	162.895	0.273
140	4.685	4.54	2.778	3.68	2.551	2.107	1.397	0.074		364.963	376.01	334.571	336.321	267.338	220.857	153.512	0.294
145	10.075	9.702	8.101	9.117	7.244	5.338	3.045	0.048		312.128	322.954	287.243	287.62	229.659	191.276	136.311	0.299
150	15.242	15.054	13.353	14.613	11.649	9.649	5.824	0.043		254.567	263.097	236.223	234.874	187.778	157.615	114.776	0.283
155	17.237	17.301	16.427	16.764	13.967	11.729	8.103	0.061		200.283	205.828	188.503	185.86	148.8	126.11	93.338	0.24
160	14.967	15.062	15.141	14.844	12.813	11.365	8.538	0.094		155.213	159.976	146.246	143.021	115.103	97.631	74.244	0.17
165	10.018	9.774	10.747	10.047	9.057	8.817	7.03	0.144		120.733	125.876	113.633	112.273	89.773	76.869	58.544	0.102
170	4.155	4.145	5.073	4.329	4.413	4.775	4.418	0.175		99.004	102.034	91.005	91.04	71.999	62.423	47.259	0.047
175	1	0.951	1.268	0.899	1.142	1.564	1.999	0.212		85.705	88.583	78.442	79.094	62.356	53.444	40.62	0.015
180	1.895	2.133	1.284	1.355	1.126	0.834	0.687	0.22		81.882	84.772	73.982	75.261	58.937	50.287	37.762	0.011
185	8.017	8.254	6.226	6.605	4.795	3.292	1.725	0.216		87.198	90.473	77.745	79.294	62.024	52.37	39.124	0.036
190	17.995	18.556	15.21	15.596	11.786	8.801	5.037	0.195		101.658	104.941	88.893	91.832	72.128	59.57	43.164	0.089
195	28.757	29.479	25.882	25.522	19.981	15.914	10.039	0.164		125.933	130.573	110.73	113.931	88.708	72.871	51.627	0.151
200	36.99	37.795	34.726	33.752	26.934	22.592	15.203	0.14		161.554	166.524	142.068	146.376	114.334	92.636	64.471	0.215
205	39.796	40.475	38.817	36.487	30.211	26.205	18.958	0.124		207.33	214.661	186.704	187.67	147.546	119.503	82.072	0.26
210	35.395	36.175	36.048	33.28	27.971	25.493	20.073	0.117		261.853	270.292	238.266	238.478	187.672	152.722	105.347	0.281
215	25.117	25.765	27.013	23.931	21.116	20.357	17.943	0.13		319.067	330.134	294.616	290.4	230.95	190.248	131.092	0.282
220	12.89	12.843	14.825	12.393	11.478	12.391	12.927	0.154		372.966	385.271	347.847	341.937	272.158	227.279	157.629	0.265
225	4.38	3.989	4.746	3.488	3.486	4.969	7.711	0.182		414.939	426.356	394.347	380.076	305.449	258.518	182.554	0.236
230	6.181	5.784	2.339	3.458	2.086	2.141	4.185	0.202		433.899	443.47	418.421	399.75	322.516	275.485	198.607	0.209
235	23.497	23.904	13.176	18.156	12.215	8.041	5.285	0.202		423.172	431.865	418.7	392.421	317.548	276.954	206.395	0.196
240	60.433	61.228	41.559	49.736	36.296	24.912	13.241	0.189		379.627	392.505	387.961	355.572	292.121	259.029	200.88	0.183
245	115.739	116.886	87.029	98.606	73.55	53.252	29.228	0.155		312.884	322.6	328.034	292.948	242.625	223.17	181.906	0.193
250	183.897	187.214	147.906	159.547	120.916	90.46	52.204	0.117		227.799	235.706	249.401	217.43	180.588	172.851	151.801	0.221
255	256.105	260.115	214.253	223.896	172.74	132.629	79.33	0.068		144.436	148.125	165.323	136.445	116.747	118.379	115.272	0.251
260	317.789	321.277	275.204	282.356	218.467	172.318	107.431	0.037		69.874	71.385	89.014	69.27	59.64	67.404	75.894	0.269
265	361.453	365.996	324.23	323.843	252.026	201.419	130.935	0.025		26.471	26.719	35.901	23.402	21.025	29.489	44.18	0.269
270	376.291	382.907	344.778	337.364	266.835	216.335	145.429	0.038		14.84	14.267	11.451	9.671	7.324	11.14	22.029	0.264
275	362.635	368.245	339.447	324.035	261.081	216.54	150.124	0.07		38.816	39.536	20.658	30.6	20.558	14.597	13.467	0.229
280	322.029	326.199	305.796	287.022	233.796	196.011	144.031	0.123		94.403	94.472	61.132	82.357	58.032	39.252	20.12	0.192
285	261.324	264.555	254.697	230.815	191.417	163.19	125.566	0.175		172.022	175.684	125.216	146.394	113.677	78.228	38.541	0.152
290	193.554	195.055	193.703	169.534	141.807	124.528	101.194	0.216		258.075	268.548	200.099	223.897	175.551	127.008	67.344	0.129
295	127.383	126.817	130.175	112.378	93.782	84.983	72.92	0.238		339.24	348.961	274.903	297.436	234.512	175.114	98.834	0.115
300	71.938	70.329	76.455	64.967	53.713	50.187	47.025	0.234		397.417	411.368	334.44	353.647	281.538	215.736	126.274	0.125
305	32.223	31.685	36.546	28.721	24.29	24.278	26.286	0.21		429.122	441.829	378.458	387.149	305.829	242.657	149.468	0.161
310	10.273	9.849	12.65	8.525	7.401	8.313	11.637	0.172		430.279	444.431	388.208	390.039	312.175	251.592	160.348	0.203
315	2.588	2.119	2.487	1.317	1.216	1.917	3.56	0.117		405.778	419.318	374.293	370.605	297.863	242.58	162.533	0.254
320	3.993	4.168	2.379	3.09	2.607	1.91	1.652	0.071		361.69	372.297	339.354	332.359	268.199	222.05	150.968	0.284
325	9.808	10.01	7.608	8.937	7.357	5.556	2.731	0.038		305.887	316.693	290.79	283.716	229.191	190.748	135.326	0.297
330	14.998	15.201	12.953	13.865	11.781	9.69	5.806	0.034		248.691	256.498	236.945	231.262	186.676	159.129	114.595	0.27
335	16.662	16.663	15.702	16.05	13.745	11.804	7.97	0.054		195.835	201.933	187.317	182.501	147.904	126.562	93.44	0.233
340	14.261	14.314	14.276	14.055	12.197	10.943	8.126	0.087		151.316	156.228	146.513	141.56	115.246	98.809	74.664	0.174
345	9.125	9.068	9.873	9.127	8.355	8.151	6.967	0.136		117.838	122.343	114.016	110.076	89.379	77.482	58.103	0.102
350	3.932	3.654	4.575	3.922	3.893	4.012	4.277	0.186		95.632	99.683	91.88	88.705	72.691	62.493	47.183	0.049
355	1.032	0.916	1.023	0.945	0.921	1.201	1.742	0.22		83.063	86.416	78.137	77.087	62.727	54.203	40.249	0.016
