# Supplementary material for: Giant chiral magnetoelectric oscillations in a van der Waals multiferroic
Source: Nature. 2024 Jul 17;632(8024):273–9. doi: 10.1038/s41586-024-07678-5 (PMC11306099; doi:10.1038/s41586-024-07678-5)
Supplement: Supplementary file 4 — Source Data Fig. 2 [file 41586_2024_7678_MOESM4_ESM.zip › 2023-12-23031B-f2/Figure2b_T-dependent_Tr-SHG.xlsx]

## Sheet: T-dependent Tr-SHG Raw
Delay (ps)	2.4 K (arb. u.)	10.0 K (arb. u.)	20.0 K (arb. u.)	30.0 K (arb. u.)	40.0 K (arb. u.)	50.0 K (arb. u.)	55.0 K (arb. u.)
-1.739	0.019	-0.225	-0.112	-0.078	-0.108	-0.096	0.047
-1.606	-0.019	-0.135	-0.021	0.093	0.002	0.034	0.157
-1.473	-0.054	-0.008	0.106	-0.008	0.207	0.07	-0.154
-1.339	0.171	-0.168	-0.02	-0.09	-0.114	-0.05	0.058
-1.206	-0.034	0.105	0.036	-0.037	-0.191	0.043	0.026
-1.072	0.064	0.156	-0.087	0.057	0.114	-0.052	-0.08
-0.939	0.026	0.169	-0.017	0.052	0.006	0.056	-0.01
-0.805	-0.07	-0.072	-0.053	0.19	-0.044	0.017	-0.146
-0.672	0	0.203	0.007	-0.142	0.103	-0.015	-0.016
-0.539	-0.103	-0.025	0.161	-0.037	0.025	-0.006	0.118
-0.405	0.213	0.129	-0.058	-0.071	0.078	-0.161	0.034
-0.272	0.26	-0.4	0.095	-0.05	0.068	-0.109	-0.02
-0.138	-0.706	-0.721	-0.543	-0.554	-0.36	-0.348	-0.284
-0.005	-4.702	-4.819	-4.428	-4.93	-3.325	-2.656	-2.364
0.128	-11.492	-12.714	-11.931	-10.771	-9.171	-7.142	-6.038
0.262	-9.66	-11.488	-10.986	-8.782	-8.848	-7.243	-5.547
0.395	-5.919	-7.646	-6.894	-5.976	-5.771	-4.697	-3.358
0.529	-4.787	-6.348	-5.67	-5.307	-4.674	-3.623	-2.518
0.662	-3.094	-4.109	-3.465	-3.49	-3.068	-2.196	-1.275
0.796	-2.03	-2.87	-2.632	-2.919	-2.414	-1.697	-0.986
0.929	-0.891	-1.883	-1.438	-1.874	-1.685	-1.568	-0.826
1.062	0.005	-0.498	-0.397	-1.226	-0.78	-1.048	-0.403
1.196	0.404	-0.094	0.017	-1.004	-0.143	-0.555	-0.307
1.329	-0.267	-0.705	-0.427	-1.282	-0.047	-0.328	-0.283
1.463	-1.392	-1.79	-1.165	-2.049	-0.471	-0.288	-0.039
1.596	-1.899	-2.44	-1.747	-2.565	-0.984	-0.383	0.078
1.73	-2.034	-2.504	-2.221	-2.837	-1.082	-0.669	0.013
1.863	-1.377	-1.99	-1.572	-2.518	-1.415	-0.614	-0.15
1.996	-0.684	-1.07	-1.019	-1.949	-1.108	-0.701	-0.215
2.13	-0.084	-0.43	-0.445	-1.279	-1.027	-0.774	-0.388
2.263	0.165	-0.161	-0.195	-1.235	-0.714	-0.849	-0.317
2.397	-0.448	-0.395	-0.484	-1.556	-0.297	-0.634	-0.448
2.53	-1.122	-1.315	-1.06	-1.937	-0.468	-0.516	-0.268
2.664	-1.392	-1.595	-1.318	-1.916	-0.409	-0.578	-0.385
2.797	-1.927	-1.809	-1.712	-2.37	-0.721	-0.371	-0.19
2.93	-1.169	-1.642	-1.3	-2.245	-1.022	-0.328	-0.254
3.064	-0.815	-1.214	-0.825	-2.009	-0.898	-0.504	0.002
3.197	-0.164	-0.914	-0.76	-1.334	-0.956	-0.468	-0.102
3.331	-0.03	-0.482	-0.536	-1.348	-0.801	-0.596	-0.145
3.464	-0.606	-0.459	-0.418	-1.399	-0.605	-0.673	-0.103
3.597	-0.78	-1.054	-1.026	-1.498	-0.538	-0.83	-0.283
3.731	-1.022	-1.773	-1.132	-2.033	-0.512	-0.668	-0.243
3.864	-1.452	-1.749	-1.42	-1.974	-0.653	-0.588	-0.182
3.998	-1.512	-1.737	-1.46	-2.048	-0.671	-0.428	-0.288
4.131	-1.016	-1.357	-1.154	-2.009	-0.696	-0.468	-0.234
4.265	-0.432	-0.983	-0.702	-1.545	-0.936	-0.623	-0.279
4.398	-0.224	-0.8	-0.564	-1.348	-0.837	-0.352	-0.028
4.531	-0.624	-1.032	-0.514	-1.536	-0.489	-0.58	-0.274
4.665	-0.776	-1.069	-0.717	-1.542	-0.809	-0.467	-0.313
4.798	-0.986	-1.641	-1.278	-2.026	-0.525	-0.502	-0.077
4.932	-1.428	-1.646	-1.413	-2.091	-0.605	-0.546	-0.04
5.065	-1.188	-1.538	-1.308	-1.982	-0.711	-0.536	-0.214
5.199	-0.867	-1.582	-1.213	-1.91	-0.714	-0.555	-0.29
5.332	-0.413	-0.628	-0.649	-1.745	-0.787	-0.508	-0.252
5.465	-0.448	-1.058	-0.753	-1.389	-0.763	-0.635	-0.151
5.599	-0.657	-1.075	-0.713	-1.581	-0.734	-0.444	-0.387
5.732	-0.733	-1.206	-0.887	-1.575	-0.711	-0.457	-0.184
5.866	-1.265	-1.782	-1.312	-1.769	-0.545	-0.608	-0.323
5.999	-1.038	-1.706	-1.326	-1.886	-0.612	-0.74	-0.299
6.132	-0.986	-1.541	-1.213	-1.819	-0.545	-0.716	-0.247
6.266	-0.796	-1.334	-1	-1.696	-0.618	-0.679	-0.224
6.399	-0.691	-1.062	-0.764	-1.582	-0.595	-0.575	-0.297
6.533	-0.833	-1.093	-0.852	-1.39	-0.907	-0.656	-0.024
6.666	-0.751	-1.399	-0.943	-1.526	-0.76	-0.392	-0.309
6.8	-0.856	-1.58	-1.153	-1.517	-0.751	-0.628	-0.378
6.933	-1.068	-1.722	-1.341	-1.568	-0.709	-0.423	-0.31
7.066	-1.226	-1.8	-1.17	-1.743	-0.417	-0.65	-0.353
7.2	-1.151	-1.209	-1.164	-1.94	-0.518	-0.642	-0.182
7.333	-0.978	-1.123	-1.223	-1.626	-0.793	-0.713	-0.16
7.467	-0.836	-1.011	-0.958	-1.635	-0.523	-0.511	-0.222
7.6	-0.946	-1.079	-0.632	-1.478	-0.644	-0.603	-0.25
7.734	-0.913	-1.497	-0.855	-1.552	-0.799	-0.548	-0.19
7.867	-0.974	-1.383	-1.026	-1.33	-0.603	-0.528	-0.414
8	-1.139	-1.569	-1.035	-1.705	-0.78	-0.66	-0.289
8.134	-0.945	-1.451	-1.439	-1.7	-0.814	-0.461	-0.147
8.267	-1.068	-1.394	-1.084	-1.703	-0.735	-0.481	-0.167
8.401	-0.983	-1.424	-0.947	-1.694	-0.651	-0.459	-0.266
8.534	-0.575	-1.358	-0.911	-1.668	-0.683	-0.611	-0.309
8.668	-0.964	-1.605	-1.105	-1.574	-0.798	-0.56	-0.274
8.801	-1.094	-1.335	-1.002	-1.458	-0.568	-0.602	-0.219
8.934	-0.905	-1.371	-0.82	-1.583	-0.697	-0.581	-0.31
9.068	-0.893	-1.512	-1.236	-1.592	-0.584	-0.558	-0.214
9.201	-1.13	-1.28	-1.021	-1.58	-0.63	-0.704	-0.379
9.335	-1.061	-1.572	-1.187	-1.689	-0.722	-0.446	-0.242
9.468	-1.33	-1.547	-0.818	-1.485	-0.592	-0.429	-0.202
9.601	-1.295	-1.445	-1.164	-1.344	-0.521	-0.556	-0.237
9.735	-0.864	-1.287	-1.004	-1.43	-0.669	-0.637	-0.273
9.868	-1.06	-1.416	-1.019	-1.596	-0.82	-0.596	-0.416
10.002	-0.815	-1.335	-1.01	-1.496	-0.594	-0.456	-0.225
10.135	-1.001	-1.372	-1.008	-1.556	-0.557	-0.627	-0.273
10.269	-1.091	-1.604	-1.017	-1.356	-0.801	-0.507	-0.483
10.402	-1.252	-1.609	-1.302	-1.506	-0.651	-0.657	-0.101
10.535	-1.005	-1.468	-1.217	-1.466	-0.764	-0.738	-0.219
10.669	-1.09	-1.453	-1.135	-1.467	-0.595	-0.601	-0.195
10.802	-1.091	-1.384	-1.016	-1.569	-0.595	-0.501	-0.239
10.936	-1.328	-1.437	-0.958	-1.579	-0.574	-0.381	-0.234
11.069	-0.99	-1.565	-0.966	-1.438	-0.601	-0.539	-0.197
11.203	-1.109	-1.415	-1.087	-1.728	-0.678	-0.378	-0.104
11.336	-1.228	-1.642	-1.323	-1.26	-0.781	-0.653	-0.225
11.469	-1.208	-1.487	-1.19	-1.588	-0.794	-0.555	-0.275
11.603	-1.002	-1.521	-1.145	-1.508	-0.765	-0.643	-0.481
11.736	-1.173	-1.542	-1.131	-1.516	-0.662	-0.686	-0.297
11.87	-1.04	-1.246	-1.169	-1.455	-0.64	-0.76	-0.219
12.003	-1.147	-1.523	-0.925	-1.511	-0.688	-0.463	-0.388
12.136	-1.01	-1.506	-0.887	-1.508	-0.728	-0.608	-0.357
12.27	-0.846	-1.638	-1.22	-1.476	-0.65	-0.54	-0.327
12.403	-0.978	-1.625	-1.052	-1.578	-0.662	-0.533	-0.368
12.537	-1.1	-1.726	-1.034	-1.608	-0.664	-0.431	-0.411
12.67	-0.961	-1.758	-1.21	-1.341	-0.746	-0.514	-0.315
12.804	-1.065	-1.85	-1.076	-1.574	-0.673	-0.649	-0.249
12.937	-1.324	-1.526	-0.964	-1.412	-0.829	-0.422	-0.502
13.07	-1.119	-1.674	-0.965	-1.495	-0.637	-0.559	-0.329
13.204	-0.994	-1.644	-1.197	-1.409	-0.726	-0.322	-0.486
13.337	-1.097	-1.51	-1.277	-1.43	-0.621	-0.551	-0.417
13.471	-1.108	-1.495	-1.199	-1.652	-0.662	-0.479	-0.145
13.604	-1.384	-1.589	-0.99	-1.524	-0.602	-0.461	-0.283
13.738	-1.074	-1.452	-1.086	-1.482	-0.857	-0.333	-0.449
13.871	-1.087	-1.571	-0.771	-1.322	-0.671	-0.549	-0.376
14.004	-1.043	-1.378	-1.22	-1.458	-0.832	-0.448	-0.222
14.138	-1.201	-1.683	-1.301	-1.532	-0.579	-0.529	-0.399
14.271	-1.206	-1.369	-1.306	-1.642	-0.617	-0.454	-0.463
14.405	-0.901	-1.24	-1.115	-1.411	-0.805	-0.639	-0.449
14.538	-1.009	-1.599	-1.282	-1.315	-0.549	-0.661	-0.248
14.672	-1.292	-1.646	-1.149	-1.607	-0.689	-0.511	-0.292
14.805	-1.107	-1.815	-0.911	-1.765	-0.653	-0.559	-0.289
14.938	-1.059	-1.623	-1.2	-1.53	-0.586	-0.442	-0.248
15.072	-1.354	-1.626	-1.072	-1.409	-0.504	-0.509	-0.466
15.205	-0.97	-1.739	-1.099	-1.493	-0.609	-0.221	-0.442
15.339	-1.005	-1.46	-1.326	-1.568	-0.474	-0.428	-0.282
15.472	-1.104	-1.635	-1.346	-1.479	-0.831	-0.532	-0.323
15.605	-1.474	-1.628	-1.235	-1.573	-0.672	-0.559	-0.247
15.739	-1.146	-1.671	-1.179	-1.363	-0.638	-0.385	-0.272
15.872	-1.07	-1.522	-0.983	-1.358	-0.76	-0.694	-0.424
16.006	-1.248	-1.599	-1.344	-1.248	-0.636	-0.477	-0.237
16.139	-1.217	-1.637	-1.353	-1.53	-0.615	-0.55	-0.367
16.273	-1.083	-1.699	-1.103	-1.544	-0.667	-0.416	-0.357
16.406	-1.376	-1.625	-0.855	-1.422	-0.686	-0.523	-0.275
16.539	-1.313	-1.926	-1.128	-1.477	-0.518	-0.497	-0.373
16.673	-1.301	-1.726	-1.238	-1.507	-0.552	-0.413	-0.447
16.806	-1.293	-1.615	-0.997	-1.422	-0.513	-0.526	-0.217
16.94	-1.178	-1.703	-1.128	-1.621	-0.922	-0.492	-0.269
17.073	-1.19	-1.559	-1.127	-1.381	-0.82	-0.546	-0.512
17.207	-1.089	-1.563	-1.068	-1.502	-0.539	-0.452	-0.469
17.34	-1.186	-1.611	-0.953	-1.534	-0.616	-0.549	-0.288
17.473	-1.586	-1.798	-1.149	-1.388	-0.632	-0.378	-0.235
17.607	-1.166	-1.692	-1.15	-1.322	-0.75	-0.63	-0.293
17.74	-1.352	-1.87	-1.106	-1.45	-0.62	-0.48	-0.366
17.874	-1.181	-1.566	-1.164	-1.693	-0.459	-0.607	-0.333
18.007	-1.318	-1.695	-1.282	-1.6	-0.578	-0.509	-0.376
18.14	-1.229	-1.666	-1.057	-1.537	-0.517	-0.586	-0.413
18.274	-1.003	-1.553	-1.049	-1.491	-0.784	-0.597	-0.425
18.407	-1.276	-1.788	-1.184	-1.415	-0.345	-0.571	-0.352
18.541	-1.257	-1.84	-1.27	-1.325	-0.691	-0.453	-0.285
18.674	-1.312	-1.605	-1.203	-1.426	-0.652	-0.346	-0.468
18.808	-1.239	-1.647	-1.096	-1.329	-0.508	-0.383	-0.407
18.941	-1.13	-1.663	-1.218	-1.362	-0.783	-0.5	-0.293
19.074	-1.28	-1.414	-1.39	-1.467	-0.633	-0.584	-0.395
19.208	-1.234	-1.787	-1.001	-1.326	-0.553	-0.777	-0.326
19.341	-1.366	-1.864	-1.452	-1.416	-0.574	-0.468	-0.293
19.475	-1.333	-1.814	-1.254	-1.56	-0.803	-0.44	-0.484
19.608	-1.307	-1.933	-1.464	-1.634	-0.558	-0.456	-0.415
19.742	-1.221	-1.482	-1.263	-1.229	-0.732	-0.483	-0.304
19.875	-1.251	-1.856	-1.316	-1.543	-0.794	-0.634	-0.44
20.008	-1.32	-1.73	-1.326	-1.389	-0.515	-0.406	-0.414
20.142	-1.097	-1.453	-1.391	-1.283	-0.614	-0.36	-0.32
20.275	-1.133	-1.611	-1.248	-1.213	-0.596	-0.592	-0.421
20.409	-0.958	-1.945	-1.477	-1.337	-0.59	-0.453	-0.402
20.542	-1.363	-1.888	-1.069	-1.503	-0.761	-0.526	-0.297
20.676	-1.373	-1.719	-1.184	-1.297	-0.521	-0.639	-0.364
20.809	-1.098	-1.824	-1.057	-1.257	-0.834	-0.508	-0.513
20.942	-1.235	-1.705	-1.2	-1.316	-0.555	-0.505	-0.228
21.076	-1.258	-1.602	-1.333	-1.531	-0.567	-0.422	-0.522
21.209	-1.38	-1.798	-1.267	-1.342	-0.506	-0.555	-0.328
21.343	-1.296	-1.75	-1.075	-1.35	-0.557	-0.332	-0.4
21.476	-1.421	-1.76	-0.932	-1.395	-0.512	-0.526	-0.573
21.609	-1.307	-1.725	-1.028	-1.257	-0.504	-0.404	-0.562
21.743	-1.605	-1.822	-1.138	-1.279	-0.536	-0.399	-0.531
21.876	-1.506	-1.985	-1.411	-1.61	-0.789	-0.84	-0.297
22.01	-1.504	-1.993	-1.547	-1.597	-0.991	-0.655	-0.336
22.143	-1.297	-1.772	-1.503	-1.432	-0.571	-0.768	-0.373
22.277	-1.325	-1.696	-1.261	-1.345	-0.658	-0.631	-0.433
22.41	-1.067	-1.819	-1.205	-1.352	-0.52	-0.422	-0.544
22.543	-1.289	-1.612	-1.366	-1.403	-0.693	-0.414	-0.49
22.677	-1.11	-1.738	-1.091	-1.115	-0.571	-0.575	-0.41
22.81	-1.34	-2.037	-1.037	-1.366	-0.722	-0.539	-0.31
22.944	-1.271	-1.759	-1.424	-1.23	-0.77	-0.493	-0.39
23.077	-1.133	-1.708	-1.129	-1.312	-0.685	-0.431	-0.351
23.211	-1.336	-1.81	-1.251	-1.306	-0.475	-0.562	-0.41
23.344	-1.156	-1.862	-1.218	-1.391	-0.511	-0.397	-0.246
23.477	-1.338	-1.915	-1.198	-1.345	-0.791	-0.585	-0.511
23.611	-1.382	-1.857	-1.159	-1.342	-0.362	-0.497	-0.446
23.744	-1.156	-1.803	-1.31	-1.349	-0.521	-0.551	-0.362
23.878	-1.438	-1.84	-1.295	-1.204	-0.478	-0.592	-0.583
24.011	-1.299	-1.812	-1.281	-1.244	-0.83	-0.748	-0.606
24.144	-1.388	-1.688	-1.146	-1.392	-0.7	-0.551	-0.255
24.278	-1.348	-1.6	-1.456	-1.169	-0.434	-0.288	-0.382
24.411	-1.386	-1.791	-0.991	-1.516	-0.546	-0.323	-0.436
24.545	-1.297	-1.78	-1.135	-1.396	-0.51	-0.432	-0.441
24.678	-1.24	-1.697	-1.12	-1.436	-0.6	-0.464	-0.508
24.812	-1.482	-1.901	-1.342	-1.304	-0.547	-0.418	-0.433
24.945	-1.058	-1.804	-1.263	-1.193	-0.45	-0.477	-0.219

## Sheet: T-dep Tr-SHG Bkg-Free
Delay (ps)	2.4 K (arb. u.)	10.0 K (arb. u.)	20.0 K (arb. u.)	30.0 K (arb. u.)	40.0 K (arb. u.)	50.0 K (arb. u.)	55.0 K (arb. u.)
1.596	-1.029	-1.193	-0.465	-0.166	-0.118	0.206	0.273
1.73	-1.162	-1.254	-0.969	-0.544	-0.224	-0.081	0.209
1.863	-0.502	-0.737	-0.347	-0.316	-0.566	-0.027	0.048
1.996	0.193	0.186	0.18	0.178	-0.266	-0.114	-0.017
2.13	0.795	0.829	0.732	0.783	-0.193	-0.188	-0.188
2.263	1.046	1.101	0.962	0.772	0.113	-0.264	-0.116
2.397	0.435	0.871	0.654	0.405	0.523	-0.05	-0.246
2.53	-0.236	-0.046	0.061	-0.016	0.345	0.068	-0.065
2.664	-0.504	-0.323	-0.212	-0.028	0.397	0.005	-0.18
2.797	-1.037	-0.534	-0.62	-0.511	0.078	0.212	0.016
2.93	-0.277	-0.364	-0.221	-0.41	-0.228	0.254	-0.047
3.064	0.079	0.068	0.244	-0.195	-0.111	0.078	0.21
3.197	0.733	0.371	0.298	0.461	-0.175	0.112	0.108
3.331	0.869	0.806	0.514	0.431	-0.025	-0.016	0.065
3.464	0.295	0.832	0.623	0.367	0.165	-0.094	0.108
3.597	0.124	0.24	0.008	0.255	0.226	-0.251	-0.07
3.731	-0.116	-0.475	-0.105	-0.291	0.247	-0.09	-0.029
3.864	-0.544	-0.448	-0.398	-0.241	0.101	-0.011	0.033
3.998	-0.602	-0.433	-0.443	-0.323	0.078	0.148	-0.072
4.131	-0.103	-0.05	-0.141	-0.292	0.049	0.108	-0.016
4.265	0.483	0.327	0.307	0.166	-0.197	-0.048	-0.06
4.398	0.693	0.513	0.442	0.357	-0.101	0.222	0.193
4.531	0.295	0.285	0.489	0.163	0.242	-0.006	-0.053
4.665	0.146	0.251	0.283	0.152	-0.083	0.106	-0.09
4.798	-0.061	-0.318	-0.28	-0.337	0.198	0.071	0.148
4.932	-0.501	-0.319	-0.416	-0.406	0.114	0.026	0.185
5.065	-0.258	-0.208	-0.313	-0.302	0.004	0.035	0.013
5.199	0.065	-0.249	-0.218	-0.234	-0.003	0.015	-0.062
5.332	0.521	0.709	0.344	-0.073	-0.079	0.061	-0.023
5.465	0.489	0.282	0.24	0.28	-0.059	-0.067	0.079
5.599	0.282	0.269	0.28	0.084	-0.033	0.124	-0.155
5.732	0.208	0.14	0.106	0.086	-0.013	0.111	0.05
5.866	-0.321	-0.432	-0.319	-0.111	0.15	-0.041	-0.089
5.999	-0.092	-0.353	-0.332	-0.232	0.08	-0.175	-0.064
6.132	-0.038	-0.184	-0.219	-0.167	0.144	-0.151	-0.01
6.266	0.156	0.026	-0.006	-0.048	0.068	-0.114	0.014
6.399	0.262	0.301	0.231	0.064	0.088	-0.011	-0.057
6.533	0.124	0.273	0.144	0.252	-0.226	-0.093	0.217
6.666	0.208	-0.029	0.054	0.113	-0.082	0.17	-0.067
6.8	0.105	-0.207	-0.154	0.119	-0.075	-0.066	-0.134
6.933	-0.105	-0.346	-0.341	0.065	-0.035	0.138	-0.065
7.066	-0.26	-0.42	-0.168	-0.112	0.255	-0.09	-0.106
7.2	-0.182	0.175	-0.161	-0.313	0.151	-0.083	0.066
7.333	-0.006	0.264	-0.219	-0.002	-0.126	-0.154	0.09
7.467	0.138	0.38	0.048	-0.014	0.142	0.047	0.029
7.6	0.031	0.315	0.376	0.14	0.019	-0.045	0.002
7.734	0.066	-0.1	0.154	0.063	-0.138	0.009	0.063
7.867	0.008	0.017	-0.015	0.282	0.057	0.028	-0.159
8	-0.154	-0.165	-0.022	-0.096	-0.122	-0.105	-0.033
8.134	0.042	-0.044	-0.424	-0.093	-0.157	0.094	0.111
8.267	-0.077	0.017	-0.067	-0.099	-0.08	0.073	0.092
8.401	0.01	-0.01	0.072	-0.092	0.003	0.095	-0.005
8.534	0.42	0.059	0.11	-0.07	-0.031	-0.059	-0.047
8.668	0.034	-0.184	-0.082	0.021	-0.147	-0.008	-0.011
8.801	-0.093	0.09	0.023	0.135	0.082	-0.05	0.046
8.934	0.098	0.057	0.207	0.006	-0.048	-0.03	-0.044
9.068	0.114	-0.08	-0.206	-0.005	0.063	-0.008	0.054
9.201	-0.121	0.156	0.011	0.004	0.017	-0.155	-0.109
9.335	-0.049	-0.133	-0.153	-0.107	-0.077	0.103	0.029
9.468	-0.315	-0.105	0.219	0.094	0.053	0.118	0.071
9.601	-0.277	0.001	-0.126	0.232	0.123	-0.009	0.037
9.735	0.156	0.162	0.036	0.143	-0.026	-0.091	0.002
9.868	-0.037	0.037	0.024	-0.025	-0.178	-0.05	-0.139
10.002	0.211	0.122	0.035	0.071	0.047	0.089	0.053
10.135	0.028	0.088	0.04	0.009	0.084	-0.082	0.006
10.269	-0.059	-0.141	0.033	0.206	-0.161	0.037	-0.202
10.402	-0.217	-0.142	-0.25	0.053	-0.011	-0.114	0.181
10.535	0.032	0.002	-0.162	0.091	-0.125	-0.195	0.066
10.669	-0.049	0.021	-0.077	0.087	0.043	-0.06	0.091
10.802	-0.047	0.094	0.044	-0.018	0.043	0.039	0.048
10.936	-0.281	0.045	0.104	-0.031	0.064	0.159	0.055
11.069	0.06	-0.08	0.098	0.107	0.037	0	0.093
11.203	-0.057	0.073	-0.02	-0.185	-0.04	0.161	0.188
11.336	-0.173	-0.15	-0.254	0.28	-0.144	-0.115	0.069
11.469	-0.15	0.009	-0.118	-0.05	-0.157	-0.018	0.02
11.603	0.06	-0.022	-0.07	0.026	-0.128	-0.106	-0.184
11.736	-0.108	-0.039	-0.054	0.016	-0.026	-0.15	0.001
11.87	0.028	0.26	-0.089	0.074	-0.003	-0.225	0.081
12.003	-0.076	-0.013	0.157	0.015	-0.052	0.072	-0.087
12.136	0.064	0.008	0.198	0.016	-0.092	-0.075	-0.055
12.27	0.231	-0.121	-0.133	0.046	-0.014	-0.007	-0.023
12.403	0.102	-0.103	0.037	-0.059	-0.026	-0.001	-0.062
12.537	-0.017	-0.201	0.058	-0.092	-0.028	0.101	-0.104
12.67	0.126	-0.23	-0.115	0.172	-0.109	0.017	-0.006
12.804	0.025	-0.317	0.021	-0.064	-0.037	-0.119	0.061
12.937	-0.231	0.01	0.136	0.096	-0.192	0.108	-0.19
13.07	-0.023	-0.135	0.137	0.011	0	-0.03	-0.015
13.204	0.106	-0.101	-0.092	0.094	-0.089	0.206	-0.171
13.337	0.006	0.037	-0.169	0.07	0.017	-0.023	-0.101
13.471	-0.002	0.056	-0.089	-0.154	-0.024	0.047	0.173
13.604	-0.274	-0.034	0.123	-0.029	0.036	0.065	0.037
13.738	0.039	0.106	0.03	0.011	-0.218	0.192	-0.127
13.871	0.029	-0.009	0.347	0.167	-0.032	-0.024	-0.053
14.004	0.076	0.187	-0.099	0.029	-0.193	0.076	0.102
14.138	-0.078	-0.113	-0.178	-0.048	0.061	-0.006	-0.073
14.271	-0.08	0.204	-0.18	-0.16	0.023	0.068	-0.136
14.405	0.228	0.337	0.014	0.068	-0.164	-0.118	-0.12
14.538	0.124	-0.018	-0.151	0.162	0.092	-0.14	0.082
14.672	-0.156	-0.062	-0.015	-0.133	-0.047	0.01	0.04
14.805	0.033	-0.227	0.226	-0.293	-0.011	-0.04	0.045
14.938	0.085	-0.031	-0.06	-0.061	0.057	0.077	0.088
15.072	-0.207	-0.031	0.07	0.057	0.139	0.009	-0.129
15.205	0.181	-0.139	0.046	-0.03	0.035	0.296	-0.103
15.339	0.15	0.143	-0.178	-0.107	0.17	0.089	0.057
15.472	0.054	-0.028	-0.196	-0.021	-0.186	-0.016	0.018
15.605	-0.312	-0.017	-0.082	-0.117	-0.026	-0.043	0.095
15.739	0.019	-0.056	-0.023	0.09	0.009	0.13	0.072
15.872	0.099	0.096	0.175	0.093	-0.113	-0.18	-0.079
16.006	-0.075	0.023	-0.183	0.2	0.012	0.037	0.11
16.139	-0.041	-0.01	-0.189	-0.085	0.034	-0.037	-0.018
16.273	0.098	-0.069	0.064	-0.101	-0.018	0.096	-0.008
16.406	-0.192	0.009	0.314	0.018	-0.036	-0.012	0.076
16.539	-0.125	-0.289	0.044	-0.039	0.133	0.013	-0.02
16.673	-0.11	-0.085	-0.063	-0.071	0.1	0.097	-0.093
16.806	-0.098	0.03	0.181	0.011	0.14	-0.016	0.138
16.94	0.021	-0.054	0.053	-0.19	-0.268	0.017	0.087
17.073	0.013	0.094	0.056	0.047	-0.166	-0.038	-0.154
17.207	0.118	0.094	0.118	-0.077	0.116	0.056	-0.11
17.34	0.025	0.05	0.236	-0.111	0.04	-0.042	0.073
17.473	-0.371	-0.133	0.043	0.032	0.025	0.128	0.126
17.607	0.053	-0.023	0.044	0.096	-0.092	-0.125	0.07
17.74	-0.129	-0.198	0.092	-0.035	0.039	0.025	-0.002
17.874	0.046	0.11	0.036	-0.28	0.201	-0.104	0.032
18.007	-0.087	-0.014	-0.079	-0.19	0.083	-0.006	-0.01
18.14	0.006	0.018	0.149	-0.129	0.145	-0.084	-0.046
18.274	0.237	0.135	0.16	-0.085	-0.121	-0.095	-0.056
18.407	-0.032	-0.096	0.028	-0.012	0.319	-0.07	0.018
18.541	-0.009	-0.144	-0.055	0.075	-0.026	0.048	0.085
18.674	-0.06	0.095	0.014	-0.028	0.013	0.154	-0.097
18.808	0.017	0.058	0.125	0.066	0.159	0.116	-0.035
18.941	0.131	0.045	0.005	0.032	-0.115	-0.001	0.08
19.074	-0.015	0.298	-0.164	-0.076	0.036	-0.086	-0.021
19.208	0.036	-0.071	0.228	0.062	0.117	-0.28	0.049
19.341	-0.092	-0.144	-0.22	-0.03	0.097	0.028	0.083
19.475	-0.055	-0.09	-0.019	-0.176	-0.131	0.056	-0.107
19.608	-0.024	-0.205	-0.226	-0.253	0.116	0.039	-0.038
19.742	0.066	0.25	-0.022	0.149	-0.058	0.012	0.074
19.875	0.041	-0.12	-0.072	-0.167	-0.118	-0.141	-0.061
20.008	-0.024	0.01	-0.079	-0.015	0.161	0.087	-0.035
20.142	0.203	0.291	-0.141	0.088	0.064	0.132	0.059
20.275	0.173	0.137	0.005	0.156	0.083	-0.1	-0.041

## Sheet: T-dep TR-SHG Fits
Delay (ps)	2.4 K (arb. u.)	10.0 K (arb. u.)	20.0 K (arb. u.)	30.0 K (arb. u.)	40.0 K (arb. u.)	50.0 K (arb. u.)	55.0 K (arb. u.)
1.596	-1.091	-0.976	-0.621	-0.508	-0.059	0.207	0.232
1.615	-1.146	-1.063	-0.672	-0.562	-0.105	0.196	0.227
1.634	-1.186	-1.136	-0.715	-0.609	-0.149	0.184	0.221
1.652	-1.212	-1.194	-0.749	-0.649	-0.191	0.171	0.213
1.671	-1.224	-1.237	-0.773	-0.681	-0.231	0.157	0.205
1.69	-1.221	-1.264	-0.789	-0.705	-0.268	0.141	0.196
1.708	-1.204	-1.276	-0.795	-0.721	-0.302	0.125	0.186
1.727	-1.173	-1.272	-0.791	-0.728	-0.333	0.108	0.175
1.746	-1.129	-1.253	-0.779	-0.728	-0.36	0.09	0.164
1.764	-1.072	-1.219	-0.757	-0.719	-0.384	0.072	0.152
1.783	-1.003	-1.171	-0.727	-0.703	-0.404	0.054	0.139
1.802	-0.924	-1.11	-0.688	-0.679	-0.42	0.035	0.126
1.82	-0.834	-1.036	-0.642	-0.648	-0.432	0.016	0.113
1.839	-0.736	-0.95	-0.588	-0.609	-0.44	-0.002	0.099
1.858	-0.631	-0.855	-0.529	-0.565	-0.443	-0.02	0.085
1.877	-0.52	-0.75	-0.463	-0.515	-0.443	-0.038	0.071
1.895	-0.404	-0.637	-0.393	-0.46	-0.438	-0.056	0.056
1.914	-0.285	-0.519	-0.319	-0.4	-0.43	-0.073	0.042
1.933	-0.164	-0.396	-0.242	-0.337	-0.417	-0.089	0.028
1.951	-0.043	-0.269	-0.163	-0.271	-0.401	-0.104	0.014
1.97	0.077	-0.141	-0.082	-0.202	-0.382	-0.118	0
1.989	0.194	-0.014	-0.002	-0.133	-0.359	-0.131	-0.014
2.007	0.308	0.113	0.078	-0.062	-0.334	-0.143	-0.028
2.026	0.417	0.236	0.156	0.008	-0.305	-0.154	-0.041
2.045	0.52	0.354	0.232	0.077	-0.275	-0.163	-0.053
2.064	0.615	0.467	0.304	0.144	-0.242	-0.171	-0.065
2.082	0.701	0.573	0.372	0.209	-0.207	-0.178	-0.077
2.101	0.779	0.67	0.434	0.271	-0.171	-0.183	-0.088
2.12	0.846	0.758	0.491	0.329	-0.134	-0.187	-0.098
2.138	0.902	0.835	0.542	0.383	-0.096	-0.189	-0.108
2.157	0.948	0.902	0.586	0.431	-0.058	-0.19	-0.117
2.176	0.981	0.956	0.623	0.474	-0.02	-0.189	-0.125
2.194	1.003	0.999	0.652	0.512	0.018	-0.187	-0.133
2.213	1.012	1.028	0.673	0.543	0.055	-0.183	-0.139
2.232	1.01	1.045	0.685	0.568	0.091	-0.179	-0.145
2.251	0.996	1.05	0.69	0.586	0.126	-0.172	-0.15
2.269	0.971	1.041	0.687	0.598	0.159	-0.165	-0.154
2.288	0.934	1.02	0.675	0.602	0.19	-0.157	-0.157
2.307	0.887	0.987	0.656	0.6	0.219	-0.147	-0.16
2.325	0.83	0.943	0.629	0.591	0.246	-0.136	-0.162
2.344	0.765	0.887	0.595	0.576	0.27	-0.125	-0.162
2.363	0.691	0.822	0.555	0.555	0.291	-0.112	-0.162
2.381	0.61	0.748	0.508	0.527	0.309	-0.099	-0.161
2.4	0.523	0.666	0.456	0.495	0.325	-0.086	-0.16
2.419	0.431	0.577	0.399	0.457	0.337	-0.072	-0.157
2.438	0.335	0.482	0.338	0.414	0.345	-0.057	-0.154
2.456	0.237	0.383	0.273	0.368	0.351	-0.042	-0.15
2.475	0.137	0.28	0.206	0.318	0.353	-0.027	-0.145
2.494	0.037	0.175	0.137	0.265	0.352	-0.013	-0.14
2.512	-0.063	0.07	0.067	0.21	0.348	0.002	-0.134
2.531	-0.16	-0.034	-0.003	0.153	0.34	0.017	-0.128
2.55	-0.254	-0.137	-0.072	0.095	0.33	0.031	-0.121
2.568	-0.344	-0.237	-0.139	0.037	0.316	0.045	-0.113
2.587	-0.429	-0.333	-0.205	-0.021	0.3	0.059	-0.106
2.606	-0.508	-0.423	-0.267	-0.078	0.282	0.071	-0.097
2.625	-0.58	-0.507	-0.326	-0.133	0.261	0.083	-0.089
2.643	-0.644	-0.584	-0.38	-0.186	0.238	0.095	-0.08
2.662	-0.699	-0.652	-0.429	-0.236	0.213	0.105	-0.071
2.681	-0.746	-0.712	-0.473	-0.283	0.187	0.115	-0.061
2.699	-0.784	-0.762	-0.511	-0.326	0.159	0.123	-0.052
2.718	-0.812	-0.803	-0.542	-0.366	0.13	0.131	-0.042
2.737	-0.83	-0.833	-0.567	-0.4	0.1	0.137	-0.033
2.755	-0.838	-0.853	-0.585	-0.43	0.07	0.142	-0.023
2.774	-0.836	-0.863	-0.596	-0.454	0.04	0.146	-0.013
2.793	-0.824	-0.861	-0.599	-0.473	0.009	0.149	-0.004
2.811	-0.803	-0.85	-0.596	-0.487	-0.021	0.151	0.005
2.83	-0.773	-0.828	-0.586	-0.495	-0.05	0.152	0.015
2.849	-0.734	-0.797	-0.569	-0.497	-0.078	0.151	0.023
2.868	-0.688	-0.756	-0.545	-0.494	-0.106	0.149	0.032
2.886	-0.633	-0.707	-0.515	-0.486	-0.132	0.147	0.04
2.905	-0.572	-0.65	-0.48	-0.472	-0.157	0.143	0.048
2.924	-0.506	-0.586	-0.439	-0.453	-0.179	0.138	0.056
2.942	-0.434	-0.516	-0.393	-0.429	-0.2	0.132	0.063
2.961	-0.358	-0.441	-0.344	-0.401	-0.219	0.125	0.07
2.98	-0.278	-0.361	-0.29	-0.369	-0.235	0.117	0.076
2.998	-0.197	-0.278	-0.234	-0.333	-0.249	0.109	0.082
3.017	-0.114	-0.193	-0.176	-0.294	-0.261	0.099	0.087
3.036	-0.031	-0.106	-0.116	-0.252	-0.27	0.09	0.092
3.055	0.051	-0.02	-0.055	-0.207	-0.276	0.079	0.096
3.073	0.132	0.066	0.006	-0.161	-0.28	0.068	0.099
3.092	0.21	0.149	0.066	-0.114	-0.281	0.057	0.102
3.111	0.284	0.23	0.124	-0.066	-0.28	0.045	0.105
3.129	0.354	0.307	0.181	-0.018	-0.276	0.033	0.107
3.148	0.419	0.379	0.235	0.029	-0.269	0.022	0.108
3.167	0.479	0.445	0.286	0.076	-0.26	0.01	0.109
3.185	0.532	0.506	0.333	0.121	-0.249	-0.002	0.109
3.204	0.578	0.559	0.375	0.164	-0.236	-0.014	0.109
3.223	0.617	0.605	0.413	0.205	-0.221	-0.025	0.108
3.242	0.648	0.643	0.445	0.243	-0.204	-0.036	0.106
3.26	0.671	0.672	0.472	0.278	-0.185	-0.047	0.104
3.279	0.686	0.694	0.494	0.309	-0.165	-0.057	0.102
3.298	0.693	0.706	0.509	0.337	-0.144	-0.067	0.099
3.316	0.692	0.71	0.518	0.36	-0.122	-0.076	0.096
3.335	0.682	0.705	0.521	0.38	-0.099	-0.084	0.092
3.354	0.665	0.692	0.517	0.394	-0.075	-0.092	0.088
3.372	0.64	0.671	0.508	0.404	-0.051	-0.099	0.083
3.391	0.608	0.642	0.493	0.41	-0.027	-0.105	0.078
3.41	0.569	0.605	0.472	0.411	-0.002	-0.11	0.073
3.429	0.525	0.562	0.446	0.407	0.021	-0.114	0.068
3.447	0.474	0.512	0.415	0.399	0.045	-0.117	0.062
3.466	0.419	0.458	0.379	0.386	0.067	-0.119	0.056
3.485	0.359	0.398	0.339	0.37	0.089	-0.121	0.05
3.503	0.297	0.334	0.296	0.349	0.109	-0.121	0.044
3.522	0.231	0.267	0.249	0.325	0.129	-0.121	0.038
3.541	0.164	0.198	0.2	0.297	0.146	-0.119	0.031
3.559	0.095	0.127	0.15	0.267	0.163	-0.117	0.025
3.578	0.027	0.056	0.098	0.234	0.177	-0.114	0.018
3.597	-0.041	-0.015	0.045	0.199	0.19	-0.11	0.012
3.615	-0.108	-0.084	-0.008	0.162	0.2	-0.105	0.005
3.634	-0.173	-0.152	-0.06	0.124	0.209	-0.1	-0.001
3.653	-0.234	-0.217	-0.111	0.085	0.216	-0.093	-0.007
3.672	-0.293	-0.279	-0.16	0.045	0.221	-0.087	-0.013
3.69	-0.347	-0.336	-0.207	0.005	0.223	-0.079	-0.019
3.709	-0.396	-0.389	-0.251	-0.034	0.224	-0.071	-0.025
3.728	-0.44	-0.436	-0.291	-0.072	0.222	-0.063	-0.03
3.746	-0.478	-0.477	-0.328	-0.109	0.219	-0.054	-0.035
3.765	-0.51	-0.512	-0.36	-0.144	0.213	-0.045	-0.04
3.784	-0.536	-0.54	-0.388	-0.177	0.206	-0.036	-0.045
3.802	-0.555	-0.561	-0.411	-0.208	0.196	-0.026	-0.049
3.821	-0.568	-0.576	-0.429	-0.236	0.186	-0.017	-0.053
3.84	-0.573	-0.583	-0.442	-0.262	0.173	-0.007	-0.057
3.859	-0.572	-0.583	-0.45	-0.283	0.159	0.002	-0.06
3.877	-0.565	-0.576	-0.452	-0.302	0.144	0.011	-0.063
3.896	-0.55	-0.562	-0.449	-0.317	0.128	0.021	-0.066
3.915	-0.53	-0.542	-0.441	-0.328	0.111	0.029	-0.068
3.933	-0.503	-0.515	-0.427	-0.335	0.093	0.038	-0.07
3.952	-0.471	-0.483	-0.409	-0.339	0.075	0.046	-0.071
3.971	-0.434	-0.445	-0.386	-0.339	0.056	0.054	-0.072
3.989	-0.393	-0.402	-0.358	-0.335	0.036	0.061	-0.073
4.008	-0.347	-0.355	-0.327	-0.327	0.017	0.068	-0.073
4.027	-0.298	-0.305	-0.293	-0.316	-0.002	0.074	-0.073
4.046	-0.246	-0.251	-0.255	-0.301	-0.021	0.079	-0.073
4.064	-0.192	-0.195	-0.214	-0.284	-0.039	0.084	-0.072
4.083	-0.136	-0.138	-0.172	-0.263	-0.057	0.088	-0.071
4.102	-0.079	-0.079	-0.127	-0.24	-0.074	0.091	-0.069
4.12	-0.023	-0.021	-0.082	-0.214	-0.09	0.094	-0.067
4.139	0.034	0.037	-0.036	-0.186	-0.105	0.096	-0.065
4.158	0.089	0.094	0.009	-0.157	-0.119	0.097	-0.063
4.176	0.142	0.149	0.055	-0.126	-0.132	0.097	-0.06
4.195	0.193	0.201	0.099	-0.094	-0.143	0.097	-0.057
4.214	0.242	0.25	0.141	-0.062	-0.153	0.095	-0.054
4.233	0.286	0.296	0.182	-0.029	-0.161	0.094	-0.051
4.251	0.327	0.337	0.22	0.004	-0.168	0.091	-0.047
4.27	0.364	0.374	0.255	0.036	-0.173	0.088	-0.043
4.289	0.395	0.405	0.286	0.067	-0.176	0.084	-0.04
4.307	0.422	0.432	0.314	0.097	-0.178	0.08	-0.036
4.326	0.443	0.453	0.338	0.126	-0.178	0.075	-0.031
4.345	0.459	0.468	0.358	0.153	-0.176	0.069	-0.027
4.363	0.47	0.477	0.374	0.178	-0.173	0.063	-0.023
4.382	0.474	0.48	0.385	0.201	-0.168	0.057	-0.019
4.401	0.474	0.478	0.391	0.221	-0.162	0.05	-0.014
4.419	0.467	0.47	0.393	0.238	-0.155	0.043	-0.01
4.438	0.455	0.456	0.39	0.253	-0.146	0.036	-0.006
4.457	0.439	0.437	0.382	0.264	-0.136	0.028	-0.001
4.476	0.417	0.413	0.37	0.273	-0.124	0.021	0.003
4.494	0.39	0.384	0.354	0.278	-0.112	0.013	0.007
4.513	0.36	0.351	0.334	0.28	-0.099	0.006	0.011
4.532	0.325	0.314	0.31	0.279	-0.085	-0.002	0.015
4.55	0.288	0.274	0.283	0.275	-0.071	-0.009	0.019
4.569	0.247	0.231	0.252	0.268	-0.056	-0.017	0.022
4.588	0.204	0.186	0.219	0.258	-0.041	-0.024	0.026
4.606	0.159	0.14	0.184	0.245	-0.026	-0.031	0.029
4.625	0.113	0.092	0.147	0.23	-0.01	-0.037	0.032
4.644	0.066	0.044	0.108	0.212	0.005	-0.043	0.035
4.663	0.019	-0.004	0.069	0.193	0.02	-0.049	0.037
4.681	-0.027	-0.051	0.029	0.171	0.034	-0.054	0.039
4.7	-0.073	-0.097	-0.01	0.148	0.048	-0.059	0.042
4.719	-0.117	-0.142	-0.05	0.123	0.062	-0.063	0.043
4.737	-0.16	-0.183	-0.088	0.097	0.075	-0.067	0.045
4.756	-0.2	-0.223	-0.125	0.071	0.086	-0.07	0.046
4.775	-0.237	-0.259	-0.16	0.044	0.097	-0.073	0.047
4.793	-0.27	-0.291	-0.193	0.017	0.107	-0.075	0.048
4.812	-0.3	-0.319	-0.223	-0.01	0.116	-0.076	0.049
4.831	-0.327	-0.343	-0.25	-0.036	0.123	-0.077	0.049
4.85	-0.349	-0.363	-0.274	-0.062	0.13	-0.078	0.049
4.868	-0.367	-0.378	-0.295	-0.087	0.135	-0.077	0.049
4.887	-0.38	-0.389	-0.312	-0.11	0.138	-0.076	0.049
4.906	-0.389	-0.394	-0.325	-0.132	0.141	-0.075	0.048
4.924	-0.393	-0.395	-0.334	-0.152	0.142	-0.073	0.047
4.943	-0.392	-0.39	-0.34	-0.17	0.141	-0.07	0.046
4.962	-0.387	-0.382	-0.341	-0.186	0.14	-0.067	0.045
4.98	-0.377	-0.368	-0.338	-0.2	0.137	-0.063	0.043
4.999	-0.363	-0.351	-0.331	-0.211	0.133	-0.059	0.041
5.018	-0.345	-0.329	-0.321	-0.22	0.128	-0.055	0.039
5.037	-0.323	-0.304	-0.306	-0.227	0.122	-0.05	0.037
5.055	-0.298	-0.276	-0.289	-0.23	0.114	-0.045	0.035
5.074	-0.269	-0.244	-0.268	-0.231	0.106	-0.04	0.033
5.093	-0.238	-0.21	-0.244	-0.23	0.097	-0.034	0.03
5.111	-0.205	-0.174	-0.218	-0.226	0.087	-0.028	0.028
5.13	-0.169	-0.137	-0.189	-0.22	0.077	-0.022	0.025
5.149	-0.132	-0.098	-0.158	-0.211	0.066	-0.016	0.022
5.167	-0.094	-0.059	-0.126	-0.2	0.054	-0.01	0.019
5.186	-0.055	-0.019	-0.092	-0.187	0.042	-0.004	0.017
5.205	-0.016	0.02	-0.058	-0.172	0.03	0.002	0.014
5.224	0.022	0.059	-0.024	-0.155	0.018	0.008	0.011
5.242	0.06	0.096	0.011	-0.137	0.006	0.014	0.008
5.261	0.097	0.132	0.045	-0.117	-0.006	0.019	0.005
5.28	0.132	0.165	0.078	-0.096	-0.018	0.025	0.002
5.298	0.165	0.196	0.11	-0.075	-0.03	0.03	-0.001
5.317	0.195	0.225	0.14	-0.053	-0.041	0.035	-0.003
5.336	0.223	0.25	0.169	-0.031	-0.051	0.039	-0.006
5.354	0.248	0.272	0.195	-0.009	-0.061	0.044	-0.009
5.373	0.27	0.29	0.219	0.014	-0.071	0.047	-0.011
5.392	0.289	0.305	0.239	0.035	-0.079	0.051	-0.014
5.41	0.303	0.315	0.257	0.056	-0.087	0.054	-0.016
5.429	0.314	0.322	0.272	0.076	-0.093	0.056	-0.018
5.448	0.321	0.325	0.283	0.095	-0.099	0.058	-0.02
5.467	0.325	0.324	0.291	0.113	-0.104	0.06	-0.022
5.485	0.324	0.318	0.295	0.129	-0.108	0.061	-0.024
5.504	0.32	0.31	0.296	0.144	-0.111	0.062	-0.026
5.523	0.312	0.297	0.293	0.157	-0.112	0.062	-0.027
5.541	0.3	0.281	0.287	0.168	-0.113	0.062	-0.029
5.56	0.286	0.262	0.278	0.177	-0.112	0.061	-0.03
5.579	0.268	0.24	0.265	0.183	-0.111	0.06	-0.031
5.597	0.247	0.216	0.25	0.188	-0.109	0.058	-0.032
5.616	0.223	0.189	0.232	0.191	-0.105	0.056	-0.032
5.635	0.197	0.16	0.211	0.191	-0.101	0.053	-0.033
5.654	0.17	0.13	0.188	0.189	-0.096	0.051	-0.033
5.672	0.14	0.099	0.162	0.186	-0.09	0.047	-0.033
5.691	0.11	0.066	0.136	0.18	-0.083	0.044	-0.033
5.71	0.078	0.034	0.108	0.172	-0.076	0.04	-0.033
5.728	0.046	0.001	0.078	0.162	-0.068	0.036	-0.032
5.747	0.014	-0.031	0.049	0.151	-0.059	0.032	-0.032
5.766	-0.018	-0.062	0.019	0.138	-0.05	0.027	-0.031
5.784	-0.049	-0.092	-0.011	0.124	-0.041	0.023	-0.03
5.803	-0.08	-0.121	-0.041	0.109	-0.032	0.018	-0.029
5.822	-0.109	-0.147	-0.069	0.092	-0.022	0.013	-0.028
5.841	-0.136	-0.172	-0.097	0.075	-0.012	0.008	-0.027
5.859	-0.161	-0.194	-0.123	0.057	-0.002	0.003	-0.026
5.878	-0.185	-0.214	-0.148	0.039	0.007	-0.002	-0.024
5.897	-0.205	-0.23	-0.17	0.021	0.016	-0.006	-0.023
5.915	-0.223	-0.244	-0.191	0.002	0.026	-0.011	-0.021
5.934	-0.239	-0.255	-0.209	-0.016	0.034	-0.016	-0.019
5.953	-0.251	-0.262	-0.224	-0.034	0.043	-0.02	-0.018
5.971	-0.26	-0.266	-0.237	-0.051	0.05	-0.024	-0.016
5.99	-0.266	-0.267	-0.246	-0.067	0.058	-0.028	-0.014
6.009	-0.269	-0.265	-0.253	-0.083	0.064	-0.032	-0.012
6.028	-0.268	-0.259	-0.256	-0.097	0.07	-0.035	-0.01
6.046	-0.265	-0.25	-0.257	-0.11	0.075	-0.038	-0.008
6.065	-0.258	-0.239	-0.255	-0.122	0.08	-0.041	-0.006
6.084	-0.249	-0.225	-0.249	-0.132	0.084	-0.043	-0.004
6.102	-0.236	-0.208	-0.241	-0.141	0.086	-0.045	-0.002
6.121	-0.222	-0.189	-0.23	-0.147	0.088	-0.047	0
6.14	-0.204	-0.168	-0.216	-0.153	0.09	-0.048	0.002
6.158	-0.185	-0.145	-0.2	-0.156	0.09	-0.049	0.003
6.177	-0.164	-0.121	-0.182	-0.158	0.089	-0.049	0.005
6.196	-0.141	-0.096	-0.162	-0.158	0.088	-0.05	0.007
6.214	-0.116	-0.07	-0.14	-0.156	0.086	-0.049	0.009
6.233	-0.091	-0.043	-0.116	-0.152	0.083	-0.049	0.01
6.252	-0.065	-0.016	-0.092	-0.147	0.08	-0.048	0.012
6.271	-0.038	0.011	-0.067	-0.14	0.075	-0.046	0.013
6.289	-0.012	0.037	-0.041	-0.132	0.07	-0.045	0.014
6.308	0.015	0.062	-0.015	-0.122	0.065	-0.043	0.016
6.327	0.041	0.086	0.011	-0.111	0.059	-0.04	0.017
6.345	0.066	0.109	0.037	-0.099	0.052	-0.038	0.018
6.364	0.09	0.13	0.062	-0.087	0.046	-0.035	0.019
6.383	0.112	0.15	0.086	-0.073	0.039	-0.032	0.02
6.401	0.133	0.167	0.108	-0.059	0.031	-0.029	0.02
6.42	0.153	0.182	0.13	-0.044	0.024	-0.025	0.021
6.439	0.17	0.195	0.149	-0.029	0.016	-0.022	0.021
6.458	0.185	0.205	0.167	-0.013	0.008	-0.018	0.022
6.476	0.197	0.212	0.182	0.002	0	-0.014	0.022
6.495	0.207	0.217	0.195	0.017	-0.007	-0.01	0.022
6.514	0.215	0.22	0.206	0.031	-0.015	-0.006	0.022
6.532	0.22	0.219	0.214	0.045	-0.022	-0.002	0.022
6.551	0.222	0.216	0.22	0.059	-0.029	0.001	0.022
6.57	0.222	0.21	0.223	0.071	-0.035	0.005	0.022
6.588	0.219	0.202	0.223	0.083	-0.041	0.009	0.021
6.607	0.214	0.192	0.221	0.093	-0.047	0.013	0.021
6.626	0.206	0.179	0.216	0.103	-0.052	0.016	0.02
6.645	0.196	0.164	0.209	0.111	-0.057	0.019	0.019
6.663	0.183	0.148	0.199	0.118	-0.061	0.022	0.019
6.682	0.169	0.13	0.187	0.123	-0.064	0.025	0.018
6.701	0.153	0.111	0.173	0.127	-0.067	0.028	0.017
6.719	0.135	0.09	0.157	0.129	-0.069	0.03	0.016
6.738	0.116	0.069	0.139	0.13	-0.071	0.033	0.015
6.757	0.096	0.048	0.12	0.13	-0.071	0.034	0.014
6.775	0.075	0.026	0.1	0.128	-0.071	0.036	0.012
6.794	0.054	0.004	0.079	0.125	-0.071	0.037	0.011
6.813	0.032	-0.018	0.057	0.12	-0.07	0.038	0.01
6.832	0.01	-0.039	0.034	0.114	-0.068	0.039	0.009
6.85	-0.012	-0.06	0.012	0.107	-0.066	0.04	0.007
6.869	-0.033	-0.079	-0.011	0.099	-0.063	0.04	0.006
6.888	-0.054	-0.098	-0.033	0.09	-0.059	0.039	0.005
6.906	-0.074	-0.114	-0.055	0.08	-0.055	0.039	0.003
6.925	-0.093	-0.13	-0.076	0.069	-0.051	0.038	0.002
6.944	-0.11	-0.143	-0.095	0.057	-0.046	0.037	0.001
6.962	-0.126	-0.155	-0.114	0.045	-0.041	0.036	0
6.981	-0.14	-0.164	-0.13	0.033	-0.035	0.034	-0.002
7	-0.153	-0.172	-0.146	0.021	-0.029	0.032	-0.003
7.018	-0.163	-0.177	-0.159	0.008	-0.023	0.03	-0.004
7.037	-0.172	-0.18	-0.17	-0.005	-0.017	0.028	-0.005
7.056	-0.178	-0.181	-0.179	-0.017	-0.011	0.025	-0.006
7.075	-0.182	-0.179	-0.186	-0.029	-0.005	0.023	-0.007
7.093	-0.184	-0.176	-0.191	-0.04	0.001	0.02	-0.008
7.112	-0.184	-0.17	-0.194	-0.051	0.007	0.017	-0.009
7.131	-0.181	-0.163	-0.194	-0.061	0.013	0.014	-0.01
7.149	-0.177	-0.153	-0.192	-0.071	0.019	0.011	-0.011
7.168	-0.17	-0.142	-0.187	-0.079	0.024	0.008	-0.012
7.187	-0.162	-0.13	-0.181	-0.087	0.029	0.005	-0.012
7.205	-0.152	-0.115	-0.172	-0.093	0.034	0.002	-0.013
7.224	-0.14	-0.1	-0.162	-0.098	0.038	-0.001	-0.013
7.243	-0.127	-0.084	-0.149	-0.102	0.042	-0.004	-0.014
7.262	-0.112	-0.067	-0.136	-0.105	0.046	-0.007	-0.014
7.28	-0.097	-0.049	-0.12	-0.107	0.049	-0.01	-0.015
7.299	-0.08	-0.031	-0.103	-0.108	0.052	-0.013	-0.015
7.318	-0.063	-0.013	-0.086	-0.107	0.054	-0.016	-0.015
7.336	-0.045	0.005	-0.067	-0.105	0.055	-0.018	-0.015
7.355	-0.027	0.023	-0.048	-0.102	0.056	-0.02	-0.015
7.374	-0.008	0.04	-0.029	-0.098	0.057	-0.022	-0.015
7.392	0.01	0.056	-0.009	-0.093	0.057	-0.024	-0.015
7.411	0.027	0.072	0.011	-0.087	0.056	-0.026	-0.014
7.43	0.045	0.086	0.03	-0.08	0.055	-0.028	-0.014
7.449	0.061	0.1	0.049	-0.072	0.054	-0.029	-0.014
7.467	0.077	0.112	0.067	-0.064	0.052	-0.03	-0.013
7.486	0.091	0.122	0.084	-0.054	0.049	-0.031	-0.013
7.505	0.104	0.131	0.099	-0.045	0.046	-0.031	-0.012
7.523	0.116	0.138	0.114	-0.035	0.043	-0.032	-0.012
7.542	0.126	0.143	0.127	-0.025	0.04	-0.032	-0.011
7.561	0.135	0.147	0.139	-0.014	0.036	-0.031	-0.01
7.579	0.142	0.148	0.148	-0.004	0.031	-0.031	-0.009
7.598	0.147	0.148	0.156	0.006	0.027	-0.03	-0.009
7.617	0.151	0.146	0.162	0.016	0.022	-0.03	-0.008
7.636	0.152	0.143	0.166	0.026	0.018	-0.028	-0.007
7.654	0.152	0.137	0.168	0.036	0.013	-0.027	-0.006
7.673	0.15	0.131	0.168	0.044	0.008	-0.026	-0.005
7.692	0.146	0.122	0.166	0.053	0.003	-0.024	-0.004
7.71	0.141	0.113	0.162	0.06	-0.002	-0.022	-0.004
7.729	0.134	0.102	0.157	0.067	-0.007	-0.02	-0.003
7.748	0.126	0.09	0.149	0.073	-0.011	-0.018	-0.002
7.766	0.116	0.077	0.14	0.078	-0.016	-0.016	-0.001
7.785	0.105	0.063	0.129	0.082	-0.02	-0.014	0
7.804	0.093	0.049	0.117	0.085	-0.024	-0.011	0.001
7.822	0.08	0.034	0.104	0.088	-0.028	-0.009	0.002
7.841	0.066	0.019	0.089	0.089	-0.031	-0.006	0.002
7.86	0.052	0.004	0.074	0.089	-0.034	-0.004	0.003
7.879	0.037	-0.01	0.058	0.088	-0.037	-0.001	0.004
7.897	0.022	-0.025	0.041	0.086	-0.04	0.001	0.005
7.916	0.007	-0.039	0.024	0.084	-0.042	0.004	0.005
7.935	-0.008	-0.052	0.007	0.08	-0.043	0.006	0.006
7.953	-0.023	-0.064	-0.01	0.076	-0.044	0.008	0.007
7.972	-0.037	-0.076	-0.027	0.07	-0.045	0.01	0.007
7.991	-0.05	-0.086	-0.043	0.064	-0.045	0.012	0.008
8.009	-0.063	-0.096	-0.059	0.058	-0.045	0.014	0.008
8.028	-0.075	-0.104	-0.073	0.051	-0.045	0.016	0.009
8.047	-0.086	-0.11	-0.087	0.043	-0.044	0.018	0.009
8.066	-0.096	-0.115	-0.1	0.035	-0.042	0.02	0.009
8.084	-0.104	-0.119	-0.111	0.027	-0.041	0.021	0.009
8.103	-0.112	-0.121	-0.121	0.018	-0.039	0.022	0.01
8.122	-0.117	-0.122	-0.129	0.01	-0.036	0.023	0.01
8.14	-0.122	-0.121	-0.136	0.001	-0.034	0.024	0.01
8.159	-0.125	-0.119	-0.141	-0.007	-0.031	0.025	0.01
8.178	-0.126	-0.116	-0.144	-0.016	-0.028	0.025	0.01
8.196	-0.126	-0.111	-0.146	-0.024	-0.024	0.025	0.01
8.215	-0.124	-0.105	-0.146	-0.031	-0.021	0.025	0.01
8.234	-0.121	-0.097	-0.144	-0.038	-0.017	0.025	0.01
8.253	-0.117	-0.089	-0.141	-0.045	-0.013	0.025	0.01
8.271	-0.111	-0.079	-0.136	-0.051	-0.009	0.024	0.009
8.29	-0.104	-0.069	-0.129	-0.057	-0.006	0.024	0.009
8.309	-0.096	-0.058	-0.121	-0.061	-0.002	0.023	0.009
8.327	-0.087	-0.047	-0.112	-0.065	0.002	0.022	0.008
8.346	-0.077	-0.035	-0.101	-0.069	0.006	0.021	0.008
8.365	-0.066	-0.023	-0.089	-0.071	0.01	0.019	0.007
8.383	-0.055	-0.01	-0.077	-0.073	0.013	0.018	0.007
8.402	-0.043	0.002	-0.063	-0.073	0.017	0.016	0.007
8.421	-0.031	0.014	-0.049	-0.073	0.02	0.014	0.006
8.44	-0.018	0.026	-0.035	-0.072	0.023	0.013	0.006
8.458	-0.006	0.037	-0.02	-0.071	0.025	0.011	0.005
8.477	0.006	0.047	-0.005	-0.068	0.028	0.009	0.004
8.496	0.019	0.057	0.01	-0.065	0.03	0.007	0.004
8.514	0.03	0.066	0.024	-0.061	0.032	0.005	0.003
8.533	0.042	0.075	0.038	-0.057	0.033	0.003	0.003
8.552	0.052	0.082	0.052	-0.052	0.035	0.001	0.002
8.57	0.062	0.088	0.064	-0.046	0.035	-0.001	0.001
8.589	0.071	0.093	0.076	-0.04	0.036	-0.003	0.001
8.608	0.079	0.096	0.087	-0.034	0.036	-0.005	0
8.627	0.086	0.099	0.097	-0.027	0.036	-0.007	0
8.645	0.092	0.1	0.105	-0.02	0.035	-0.008	-0.001
8.664	0.097	0.1	0.113	-0.013	0.035	-0.01	-0.001
8.683	0.101	0.099	0.118	-0.006	0.034	-0.012	-0.002
8.701	0.103	0.097	0.123	0.001	0.032	-0.013	-0.002
8.72	0.104	0.094	0.126	0.008	0.031	-0.014	-0.003
8.739	0.104	0.089	0.127	0.015	0.029	-0.016	-0.003
8.757	0.103	0.083	0.127	0.021	0.026	-0.017	-0.004
8.776	0.1	0.077	0.125	0.027	0.024	-0.018	-0.004
8.795	0.097	0.07	0.122	0.033	0.021	-0.019	-0.005
8.813	0.092	0.062	0.118	0.039	0.019	-0.019	-0.005
8.832	0.086	0.053	0.112	0.043	0.016	-0.02	-0.005
8.851	0.08	0.044	0.105	0.048	0.013	-0.02	-0.006
8.87	0.072	0.034	0.096	0.052	0.01	-0.02	-0.006
8.888	0.064	0.024	0.087	0.055	0.007	-0.02	-0.006
8.907	0.055	0.014	0.077	0.057	0.004	-0.02	-0.006
8.926	0.046	0.004	0.066	0.059	0.001	-0.02	-0.006
8.944	0.036	-0.006	0.054	0.06	-0.002	-0.019	-0.007
8.963	0.026	-0.016	0.042	0.061	-0.005	-0.019	-0.007
8.982	0.015	-0.025	0.029	0.06	-0.008	-0.018	-0.007
9	0.005	-0.034	0.017	0.06	-0.011	-0.017	-0.007
9.019	-0.005	-0.043	0.004	0.058	-0.014	-0.016	-0.007
9.038	-0.015	-0.05	-0.009	0.056	-0.016	-0.015	-0.007
9.057	-0.025	-0.058	-0.022	0.053	-0.019	-0.014	-0.007
9.075	-0.034	-0.064	-0.034	0.05	-0.021	-0.013	-0.006
9.094	-0.043	-0.069	-0.046	0.046	-0.023	-0.012	-0.006
9.113	-0.051	-0.074	-0.057	0.042	-0.024	-0.01	-0.006
9.131	-0.059	-0.078	-0.067	0.037	-0.026	-0.009	-0.006
9.15	-0.065	-0.08	-0.076	0.032	-0.027	-0.007	-0.006
9.169	-0.071	-0.082	-0.085	0.027	-0.028	-0.006	-0.005
9.187	-0.076	-0.083	-0.092	0.021	-0.028	-0.004	-0.005
9.206	-0.08	-0.082	-0.098	0.015	-0.029	-0.002	-0.005
9.225	-0.083	-0.081	-0.103	0.01	-0.029	-0.001	-0.005
9.244	-0.085	-0.079	-0.107	0.004	-0.029	0.001	-0.004
9.262	-0.086	-0.075	-0.109	-0.002	-0.028	0.002	-0.004
9.281	-0.086	-0.071	-0.11	-0.008	-0.027	0.004	-0.003
9.3	-0.085	-0.066	-0.11	-0.013	-0.027	0.005	-0.003
9.318	-0.083	-0.061	-0.109	-0.019	-0.025	0.007	-0.003
9.337	-0.08	-0.054	-0.106	-0.024	-0.024	0.008	-0.002
9.356	-0.076	-0.048	-0.102	-0.029	-0.022	0.009	-0.002
9.374	-0.071	-0.04	-0.097	-0.033	-0.021	0.011	-0.002
9.393	-0.066	-0.033	-0.091	-0.037	-0.019	0.012	-0.001
9.412	-0.06	-0.025	-0.083	-0.04	-0.017	0.013	-0.001
9.431	-0.053	-0.016	-0.075	-0.043	-0.014	0.013	0
9.449	-0.046	-0.008	-0.066	-0.046	-0.012	0.014	0
9.468	-0.038	0	-0.057	-0.048	-0.01	0.015	0
9.487	-0.03	0.008	-0.046	-0.049	-0.007	0.015	0.001
9.505	-0.021	0.016	-0.036	-0.05	-0.005	0.016	0.001
9.524	-0.013	0.024	-0.025	-0.05	-0.002	0.016	0.001
9.543	-0.004	0.031	-0.014	-0.05	0	0.016	0.002
9.561	0.004	0.038	-0.003	-0.049	0.002	0.016	0.002
9.58	0.013	0.044	0.009	-0.048	0.005	0.016	0.002
9.599	0.021	0.05	0.019	-0.046	0.007	0.016	0.003
9.617	0.028	0.055	0.03	-0.043	0.009	0.016	0.003
9.636	0.036	0.059	0.04	-0.04	0.011	0.015	0.003
9.655	0.042	0.062	0.05	-0.037	0.013	0.014	0.003
9.674	0.049	0.065	0.059	-0.033	0.015	0.014	0.004
9.692	0.054	0.067	0.067	-0.03	0.017	0.013	0.004
9.711	0.059	0.068	0.074	-0.025	0.018	0.012	0.004
9.73	0.063	0.068	0.08	-0.021	0.02	0.011	0.004
9.748	0.066	0.067	0.085	-0.016	0.021	0.01	0.004
9.767	0.069	0.066	0.09	-0.011	0.021	0.009	0.004
9.786	0.07	0.064	0.093	-0.007	0.022	0.008	0.004
9.804	0.071	0.061	0.095	-0.002	0.023	0.007	0.004
9.823	0.071	0.057	0.096	0.003	0.023	0.006	0.005
9.842	0.07	0.053	0.096	0.008	0.023	0.004	0.005
9.861	0.069	0.048	0.094	0.012	0.023	0.003	0.004
9.879	0.066	0.042	0.092	0.017	0.022	0.002	0.004
9.898	0.063	0.037	0.088	0.021	0.022	0.001	0.004
9.917	0.059	0.03	0.084	0.025	0.021	-0.001	0.004
9.935	0.055	0.024	0.078	0.028	0.02	-0.002	0.004
9.954	0.049	0.017	0.072	0.031	0.019	-0.003	0.004
9.973	0.044	0.01	0.065	0.034	0.018	-0.004	0.004
9.991	0.038	0.004	0.057	0.036	0.016	-0.005	0.004
10.01	0.031	-0.003	0.049	0.038	0.015	-0.006	0.004
10.029	0.025	-0.01	0.04	0.04	0.013	-0.008	0.003
10.048	0.018	-0.016	0.031	0.041	0.011	-0.008	0.003
10.066	0.011	-0.022	0.021	0.041	0.009	-0.009	0.003
10.085	0.004	-0.028	0.011	0.041	0.007	-0.01	0.003
10.104	-0.003	-0.034	0.002	0.041	0.005	-0.011	0.002
10.122	-0.01	-0.038	-0.008	0.04	0.003	-0.011	0.002
10.141	-0.017	-0.043	-0.017	0.039	0.002	-0.012	0.002
10.16	-0.023	-0.047	-0.027	0.037	0	-0.012	0.002
10.178	-0.029	-0.05	-0.035	0.035	-0.002	-0.013	0.001
10.197	-0.035	-0.052	-0.044	0.033	-0.004	-0.013	0.001
10.216	-0.04	-0.054	-0.051	0.03	-0.006	-0.013	0.001
10.235	-0.045	-0.055	-0.058	0.027	-0.008	-0.013	0.001
10.253	-0.049	-0.056	-0.064	0.024	-0.009	-0.013	0
10.272	-0.052	-0.056	-0.07	0.02	-0.011	-0.013	0
10.291	-0.055	-0.055	-0.074	0.016	-0.012	-0.012	0
10.309	-0.057	-0.053	-0.078	0.012	-0.014	-0.012	0
10.328	-0.058	-0.051	-0.081	0.008	-0.015	-0.012	-0.001
10.347	-0.059	-0.049	-0.082	0.004	-0.016	-0.011	-0.001
10.365	-0.059	-0.045	-0.083	0.001	-0.017	-0.01	-0.001
10.384	-0.058	-0.042	-0.083	-0.003	-0.017	-0.01	-0.001
10.403	-0.057	-0.037	-0.082	-0.007	-0.018	-0.009	-0.002
10.421	-0.055	-0.033	-0.079	-0.011	-0.018	-0.008	-0.002
10.44	-0.052	-0.028	-0.076	-0.015	-0.018	-0.007	-0.002
10.459	-0.049	-0.023	-0.072	-0.018	-0.018	-0.006	-0.002
10.478	-0.045	-0.017	-0.068	-0.021	-0.018	-0.005	-0.002
10.496	-0.041	-0.012	-0.062	-0.024	-0.018	-0.004	-0.002
10.515	-0.036	-0.006	-0.056	-0.026	-0.017	-0.003	-0.003
10.534	-0.031	-0.001	-0.049	-0.029	-0.017	-0.002	-0.003
10.552	-0.026	0.005	-0.042	-0.03	-0.016	-0.001	-0.003
10.571	-0.02	0.01	-0.034	-0.032	-0.015	0	-0.003
10.59	-0.015	0.016	-0.026	-0.033	-0.014	0.001	-0.003
10.608	-0.009	0.02	-0.018	-0.034	-0.013	0.002	-0.003
10.627	-0.003	0.025	-0.009	-0.034	-0.011	0.003	-0.003
10.646	0.003	0.029	-0.001	-0.034	-0.01	0.003	-0.003
10.665	0.008	0.033	0.007	-0.034	-0.009	0.004	-0.003
10.683	0.014	0.037	0.016	-0.033	-0.007	0.005	-0.003
10.702	0.019	0.04	0.023	-0.032	-0.006	0.006	-0.003
10.721	0.024	0.042	0.031	-0.03	-0.004	0.007	-0.003
10.739	0.029	0.044	0.038	-0.029	-0.002	0.007	-0.003
10.758	0.033	0.045	0.045	-0.026	-0.001	0.008	-0.003
10.777	0.037	0.046	0.051	-0.024	0.001	0.009	-0.003
10.795	0.04	0.046	0.056	-0.022	0.002	0.009	-0.003
10.814	0.043	0.046	0.061	-0.019	0.004	0.01	-0.003
10.833	0.045	0.045	0.065	-0.016	0.005	0.01	-0.002
10.852	0.047	0.043	0.068	-0.013	0.006	0.01	-0.002
10.87	0.048	0.041	0.07	-0.009	0.008	0.01	-0.002
10.889	0.049	0.039	0.072	-0.006	0.009	0.01	-0.002
10.908	0.049	0.036	0.072	-0.003	0.01	0.01	-0.002
10.926	0.048	0.033	0.072	0	0.011	0.01	-0.002
10.945	0.047	0.029	0.071	0.004	0.012	0.01	-0.002
10.964	0.045	0.025	0.069	0.007	0.013	0.01	-0.001
10.982	0.043	0.021	0.066	0.01	0.013	0.01	-0.001
11.001	0.041	0.017	0.063	0.013	0.014	0.009	-0.001
11.02	0.037	0.012	0.059	0.015	0.014	0.009	-0.001
11.039	0.034	0.008	0.054	0.018	0.014	0.008	-0.001
11.057	0.03	0.003	0.048	0.02	0.014	0.008	-0.001
11.076	0.026	-0.002	0.042	0.022	0.014	0.007	0
11.095	0.022	-0.006	0.036	0.024	0.014	0.007	0
11.113	0.017	-0.01	0.029	0.025	0.014	0.006	0
11.132	0.012	-0.015	0.022	0.027	0.014	0.005	0
11.151	0.007	-0.019	0.015	0.027	0.013	0.004	0
11.169	0.003	-0.022	0.008	0.028	0.012	0.004	0.001
11.188	-0.002	-0.026	0	0.028	0.012	0.003	0.001
11.207	-0.007	-0.029	-0.007	0.028	0.011	0.002	0.001
11.226	-0.012	-0.031	-0.014	0.028	0.01	0.001	0.001
11.244	-0.016	-0.033	-0.021	0.027	0.009	0	0.001
11.263	-0.02	-0.035	-0.027	0.026	0.008	0	0.001
11.282	-0.024	-0.037	-0.034	0.025	0.007	-0.001	0.001
11.3	-0.027	-0.037	-0.039	0.023	0.005	-0.002	0.001
11.319	-0.031	-0.038	-0.044	0.021	0.004	-0.003	0.002
11.338	-0.033	-0.038	-0.049	0.019	0.003	-0.004	0.002
11.356	-0.036	-0.037	-0.053	0.017	0.002	-0.004	0.002
11.375	-0.038	-0.036	-0.056	0.015	0	-0.005	0.002
11.394	-0.039	-0.035	-0.059	0.012	-0.001	-0.005	0.002
11.412	-0.04	-0.033	-0.061	0.01	-0.002	-0.006	0.002
11.431	-0.04	-0.031	-0.062	0.007	-0.003	-0.006	0.002
11.45	-0.04	-0.028	-0.063	0.004	-0.004	-0.007	0.002
11.469	-0.04	-0.026	-0.062	0.002	-0.005	-0.007	0.002
11.487	-0.039	-0.023	-0.061	-0.001	-0.006	-0.008	0.002
11.506	-0.038	-0.019	-0.06	-0.004	-0.007	-0.008	0.002
11.525	-0.036	-0.016	-0.057	-0.006	-0.008	-0.008	0.002
11.543	-0.034	-0.012	-0.054	-0.009	-0.009	-0.008	0.002
11.562	-0.031	-0.008	-0.051	-0.011	-0.01	-0.008	0.002
11.581	-0.028	-0.005	-0.046	-0.013	-0.01	-0.008	0.002
11.599	-0.025	-0.001	-0.042	-0.015	-0.011	-0.008	0.002
11.618	-0.021	0.003	-0.036	-0.017	-0.011	-0.008	0.002
11.637	-0.018	0.007	-0.031	-0.019	-0.011	-0.008	0.002
11.656	-0.014	0.01	-0.025	-0.02	-0.011	-0.008	0.002
11.674	-0.01	0.013	-0.019	-0.021	-0.012	-0.007	0.002
11.693	-0.006	0.017	-0.013	-0.022	-0.011	-0.007	0.002
11.712	-0.002	0.02	-0.006	-0.023	-0.011	-0.007	0.001
11.73	0.002	0.022	0	-0.023	-0.011	-0.006	0.001
11.749	0.006	0.024	0.006	-0.023	-0.011	-0.006	0.001
11.768	0.01	0.026	0.012	-0.023	-0.01	-0.005	0.001
11.786	0.013	0.028	0.018	-0.023	-0.01	-0.005	0.001
11.805	0.017	0.029	0.024	-0.022	-0.009	-0.004	0.001
11.824	0.02	0.03	0.029	-0.021	-0.008	-0.003	0.001
11.843	0.023	0.031	0.034	-0.02	-0.008	-0.003	0.001
11.861	0.025	0.031	0.039	-0.019	-0.007	-0.002	0.001
11.88	0.028	0.031	0.043	-0.017	-0.006	-0.002	0
11.899	0.029	0.03	0.046	-0.016	-0.005	-0.001	0
11.917	0.031	0.029	0.049	-0.014	-0.004	0	0
11.936	0.032	0.028	0.051	-0.012	-0.003	0	0
11.955	0.033	0.026	0.053	-0.01	-0.002	0.001	0
11.973	0.033	0.025	0.054	-0.008	-0.001	0.002	0
11.992	0.033	0.022	0.054	-0.005	0	0.002	0
12.011	0.033	0.02	0.054	-0.003	0.001	0.003	0
12.03	0.032	0.017	0.053	-0.001	0.002	0.003	-0.001
12.048	0.031	0.015	0.052	0.001	0.003	0.004	-0.001
12.067	0.03	0.012	0.05	0.004	0.004	0.004	-0.001
12.086	0.028	0.009	0.047	0.006	0.004	0.005	-0.001
12.104	0.026	0.006	0.044	0.008	0.005	0.005	-0.001
12.123	0.023	0.002	0.04	0.01	0.006	0.006	-0.001
12.142	0.021	-0.001	0.036	0.011	0.007	0.006	-0.001
12.16	0.018	-0.004	0.031	0.013	0.007	0.006	-0.001
12.179	0.015	-0.007	0.027	0.015	0.008	0.006	-0.001
12.198	0.012	-0.01	0.021	0.016	0.008	0.006	-0.001
12.216	0.008	-0.012	0.016	0.017	0.009	0.007	-0.001
12.235	0.005	-0.015	0.011	0.018	0.009	0.007	-0.001
12.254	0.002	-0.017	0.005	0.018	0.009	0.007	-0.001
12.273	-0.001	-0.019	0	0.019	0.009	0.007	-0.001
12.291	-0.005	-0.021	-0.006	0.019	0.009	0.006	-0.001
12.31	-0.008	-0.022	-0.011	0.019	0.009	0.006	-0.001
12.329	-0.011	-0.024	-0.016	0.019	0.009	0.006	-0.001
12.347	-0.014	-0.025	-0.021	0.019	0.009	0.006	-0.001
12.366	-0.016	-0.025	-0.026	0.018	0.008	0.006	-0.001
12.385	-0.019	-0.026	-0.03	0.017	0.008	0.005	-0.001
12.403	-0.021	-0.026	-0.034	0.016	0.008	0.005	-0.001
12.422	-0.023	-0.025	-0.037	0.015	0.007	0.005	-0.001
12.441	-0.024	-0.025	-0.04	0.014	0.007	0.004	-0.001
12.46	-0.026	-0.024	-0.043	0.012	0.006	0.004	-0.001
12.478	-0.027	-0.023	-0.045	0.011	0.005	0.003	-0.001
12.497	-0.027	-0.021	-0.046	0.009	0.005	0.003	-0.001
12.516	-0.028	-0.019	-0.047	0.008	0.004	0.002	-0.001
12.534	-0.028	-0.018	-0.047	0.006	0.003	0.002	-0.001
12.553	-0.027	-0.016	-0.047	0.004	0.002	0.001	-0.001
12.572	-0.027	-0.013	-0.046	0.002	0.002	0.001	-0.001
12.59	-0.026	-0.011	-0.045	0	0.001	0	-0.001
12.609	-0.025	-0.009	-0.043	-0.002	0	0	-0.001
12.628	-0.023	-0.006	-0.041	-0.003	-0.001	-0.001	-0.001
12.647	-0.021	-0.003	-0.038	-0.005	-0.002	-0.001	-0.001
12.665	-0.019	-0.001	-0.035	-0.007	-0.002	-0.002	0
12.684	-0.017	0.002	-0.031	-0.008	-0.003	-0.002	0
12.703	-0.015	0.004	-0.027	-0.01	-0.004	-0.003	0
12.721	-0.012	0.007	-0.023	-0.011	-0.004	-0.003	0
12.74	-0.01	0.009	-0.018	-0.012	-0.005	-0.003	0
12.759	-0.007	0.011	-0.014	-0.013	-0.005	-0.004	0
12.777	-0.004	0.013	-0.009	-0.014	-0.006	-0.004	0
12.796	-0.002	0.015	-0.004	-0.015	-0.006	-0.004	0
12.815	0.001	0.016	0.001	-0.015	-0.007	-0.005	0
12.834	0.004	0.018	0.005	-0.016	-0.007	-0.005	0
12.852	0.006	0.019	0.01	-0.016	-0.007	-0.005	0
12.871	0.009	0.02	0.014	-0.016	-0.007	-0.005	0
12.89	0.011	0.02	0.019	-0.016	-0.007	-0.005	0
12.908	0.013	0.021	0.023	-0.015	-0.007	-0.005	0.001
12.927	0.015	0.021	0.026	-0.015	-0.007	-0.005	0.001
12.946	0.017	0.021	0.03	-0.014	-0.007	-0.005	0.001
12.964	0.019	0.021	0.033	-0.013	-0.007	-0.005	0.001
12.983	0.02	0.02	0.035	-0.012	-0.007	-0.005	0.001
13.002	0.021	0.019	0.037	-0.011	-0.006	-0.005	0.001
13.02	0.022	0.018	0.039	-0.01	-0.006	-0.005	0.001
13.039	0.023	0.017	0.04	-0.009	-0.006	-0.004	0.001
13.058	0.023	0.015	0.041	-0.007	-0.005	-0.004	0.001
13.077	0.023	0.014	0.041	-0.006	-0.005	-0.004	0.001
13.095	0.023	0.012	0.041	-0.004	-0.004	-0.004	0.001
13.114	0.022	0.01	0.04	-0.003	-0.004	-0.003	0.001
13.133	0.021	0.008	0.039	-0.001	-0.003	-0.003	0.001
13.151	0.02	0.006	0.037	0	-0.002	-0.003	0.001
13.17	0.019	0.004	0.035	0.002	-0.002	-0.002	0.001
13.189	0.018	0.002	0.033	0.003	-0.001	-0.002	0.001
13.207	0.016	0	0.03	0.005	0	-0.001	0.001
13.226	0.014	-0.002	0.027	0.006	0	-0.001	0.001
13.245	0.012	-0.004	0.023	0.007	0.001	-0.001	0.001
13.264	0.01	-0.006	0.02	0.008	0.001	0	0.001
13.282	0.008	-0.008	0.016	0.009	0.002	0	0.001
13.301	0.006	-0.01	0.012	0.01	0.003	0.001	0.001
13.32	0.004	-0.011	0.008	0.011	0.003	0.001	0.001
13.338	0.001	-0.013	0.003	0.012	0.004	0.001	0.001
13.357	-0.001	-0.014	-0.001	0.012	0.004	0.002	0.001
13.376	-0.003	-0.015	-0.005	0.013	0.004	0.002	0.001
13.394	-0.005	-0.016	-0.009	0.013	0.005	0.003	0.001
13.413	-0.007	-0.017	-0.013	0.013	0.005	0.003	0.001
13.432	-0.009	-0.017	-0.016	0.013	0.005	0.003	0
13.451	-0.011	-0.017	-0.02	0.013	0.006	0.003	0
13.469	-0.013	-0.017	-0.023	0.013	0.006	0.004	0
13.488	-0.014	-0.017	-0.026	0.012	0.006	0.004	0
13.507	-0.016	-0.017	-0.028	0.011	0.006	0.004	0
13.525	-0.017	-0.016	-0.031	0.011	0.006	0.004	0
13.544	-0.018	-0.015	-0.032	0.01	0.006	0.004	0
13.563	-0.018	-0.014	-0.034	0.009	0.006	0.004	0
13.581	-0.019	-0.013	-0.035	0.008	0.005	0.004	0
13.6	-0.019	-0.012	-0.036	0.007	0.005	0.004	0
13.619	-0.019	-0.011	-0.036	0.006	0.005	0.004	0
13.638	-0.019	-0.009	-0.035	0.005	0.005	0.004	0
13.656	-0.018	-0.008	-0.035	0.003	0.004	0.004	0
13.675	-0.018	-0.006	-0.034	0.002	0.004	0.004	0
13.694	-0.017	-0.004	-0.032	0.001	0.004	0.004	0
13.712	-0.016	-0.003	-0.03	0	0.003	0.004	0
13.731	-0.015	-0.001	-0.028	-0.002	0.003	0.003	0
13.75	-0.013	0.001	-0.026	-0.003	0.002	0.003	0
13.768	-0.012	0.003	-0.023	-0.004	0.002	0.003	0
13.787	-0.01	0.004	-0.02	-0.005	0.001	0.003	0
13.806	-0.008	0.006	-0.017	-0.006	0.001	0.002	0
13.824	-0.007	0.007	-0.014	-0.007	0	0.002	0
13.843	-0.005	0.009	-0.01	-0.008	0	0.002	-0.001
13.862	-0.003	0.01	-0.006	-0.009	-0.001	0.001	-0.001
13.881	-0.001	0.011	-0.003	-0.009	-0.001	0.001	-0.001
13.899	0.001	0.012	0.001	-0.01	-0.002	0.001	-0.001
13.918	0.003	0.013	0.004	-0.01	-0.002	0	-0.001
13.937	0.004	0.013	0.008	-0.011	-0.003	0	-0.001
13.955	0.006	0.014	0.011	-0.011	-0.003	0	-0.001
13.974	0.008	0.014	0.014	-0.011	-0.003	-0.001	-0.001
13.993	0.009	0.014	0.017	-0.011	-0.004	-0.001	-0.001
14.011	0.011	0.014	0.02	-0.011	-0.004	-0.001	-0.001
14.03	0.012	0.014	0.023	-0.01	-0.004	-0.001	-0.001
14.049	0.013	0.014	0.025	-0.01	-0.004	-0.002	-0.001
14.068	0.014	0.013	0.027	-0.009	-0.004	-0.002	-0.001
14.086	0.015	0.012	0.028	-0.009	-0.005	-0.002	-0.001
14.105	0.015	0.011	0.03	-0.008	-0.005	-0.002	-0.001
14.124	0.015	0.011	0.03	-0.007	-0.005	-0.003	-0.001
14.142	0.016	0.009	0.031	-0.006	-0.005	-0.003	-0.001
14.161	0.016	0.008	0.031	-0.005	-0.005	-0.003	0
14.18	0.015	0.007	0.031	-0.005	-0.004	-0.003	0
14.198	0.015	0.006	0.03	-0.004	-0.004	-0.003	0
14.217	0.015	0.004	0.029	-0.002	-0.004	-0.003	0
14.236	0.014	0.003	0.028	-0.001	-0.004	-0.003	0
14.255	0.013	0.001	0.026	0	-0.004	-0.003	0
14.273	0.012	0	0.024	0.001	-0.003	-0.003	0
14.292	0.011	-0.001	0.022	0.002	-0.003	-0.003	0
14.311	0.01	-0.003	0.02	0.003	-0.003	-0.003	0
14.329	0.008	-0.004	0.017	0.004	-0.002	-0.003	0
14.348	0.007	-0.005	0.014	0.004	-0.002	-0.003	0
14.367	0.006	-0.006	0.012	0.005	-0.002	-0.003	0
14.385	0.004	-0.008	0.009	0.006	-0.001	-0.003	0
14.404	0.002	-0.009	0.005	0.007	-0.001	-0.003	0
14.423	0.001	-0.009	0.002	0.007	-0.001	-0.003	0
14.442	-0.001	-0.01	-0.001	0.008	0	-0.002	0
14.46	-0.002	-0.011	-0.004	0.008	0	-0.002	0
14.479	-0.004	-0.011	-0.007	0.009	0.001	-0.002	0
14.498	-0.005	-0.011	-0.01	0.009	0.001	-0.002	0
14.516	-0.006	-0.012	-0.013	0.009	0.001	-0.001	0
14.535	-0.008	-0.012	-0.015	0.009	0.002	-0.001	0
14.554	-0.009	-0.012	-0.018	0.009	0.002	-0.001	0
14.572	-0.01	-0.011	-0.02	0.009	0.002	-0.001	0
14.591	-0.011	-0.011	-0.022	0.008	0.003	0	0
14.61	-0.011	-0.01	-0.023	0.008	0.003	0	0
14.629	-0.012	-0.01	-0.025	0.008	0.003	0	0
14.647	-0.012	-0.009	-0.026	0.007	0.003	0	0
14.666	-0.013	-0.008	-0.026	0.006	0.003	0.001	0
14.685	-0.013	-0.007	-0.027	0.006	0.004	0.001	0
14.703	-0.013	-0.006	-0.027	0.005	0.004	0.001	0
14.722	-0.013	-0.005	-0.027	0.004	0.004	0.001	0
14.741	-0.013	-0.004	-0.026	0.004	0.004	0.002	0
14.759	-0.012	-0.003	-0.025	0.003	0.004	0.002	0
14.778	-0.012	-0.002	-0.024	0.002	0.004	0.002	0
14.797	-0.011	-0.001	-0.023	0.001	0.004	0.002	0
14.815	-0.01	0	-0.021	0	0.003	0.002	0
14.834	-0.009	0.002	-0.019	-0.001	0.003	0.002	0
14.853	-0.008	0.003	-0.017	-0.002	0.003	0.003	0
14.872	-0.007	0.004	-0.015	-0.002	0.003	0.003	0
14.89	-0.006	0.005	-0.012	-0.003	0.003	0.003	0
14.909	-0.005	0.006	-0.01	-0.004	0.002	0.003	0
14.928	-0.003	0.007	-0.007	-0.005	0.002	0.003	0
14.946	-0.002	0.007	-0.005	-0.005	0.002	0.003	0
14.965	-0.001	0.008	-0.002	-0.006	0.002	0.003	0
14.984	0.001	0.009	0.001	-0.006	0.001	0.003	0
15.002	0.002	0.009	0.004	-0.007	0.001	0.003	0
15.021	0.003	0.009	0.006	-0.007	0.001	0.002	0
15.04	0.004	0.01	0.009	-0.007	0	0.002	0
15.059	0.005	0.01	0.011	-0.007	0	0.002	0
15.077	0.006	0.01	0.013	-0.007	0	0.002	0
15.096	0.007	0.009	0.015	-0.007	-0.001	0.002	0
15.115	0.008	0.009	0.017	-0.007	-0.001	0.002	0
15.133	0.009	0.009	0.019	-0.007	-0.001	0.002	0
15.152	0.009	0.008	0.02	-0.007	-0.001	0.001	0
15.171	0.01	0.008	0.021	-0.007	-0.002	0.001	0
15.189	0.01	0.007	0.022	-0.006	-0.002	0.001	0
15.208	0.011	0.006	0.023	-0.006	-0.002	0.001	0
15.227	0.011	0.006	0.023	-0.005	-0.002	0.001	0
15.246	0.011	0.005	0.023	-0.005	-0.002	0	0
15.264	0.011	0.004	0.023	-0.004	-0.003	0	0
15.283	0.01	0.003	0.023	-0.003	-0.003	0	0
15.302	0.01	0.002	0.022	-0.003	-0.003	0	0
15.32	0.01	0.001	0.021	-0.002	-0.003	0	0
15.339	0.009	0	0.02	-0.001	-0.003	-0.001	0
15.358	0.008	-0.001	0.018	-0.001	-0.003	-0.001	0
15.376	0.008	-0.002	0.017	0	-0.003	-0.001	0
15.395	0.007	-0.003	0.015	0.001	-0.003	-0.001	0
15.414	0.006	-0.003	0.013	0.001	-0.003	-0.001	0
15.433	0.005	-0.004	0.011	0.002	-0.003	-0.001	0
15.451	0.004	-0.005	0.008	0.003	-0.003	-0.002	0
15.47	0.003	-0.006	0.006	0.003	-0.002	-0.002	0
15.489	0.002	-0.006	0.004	0.004	-0.002	-0.002	0
15.507	0.001	-0.007	0.001	0.004	-0.002	-0.002	0
15.526	0	-0.007	-0.001	0.005	-0.002	-0.002	0
15.545	-0.001	-0.008	-0.003	0.005	-0.002	-0.002	0
15.563	-0.002	-0.008	-0.006	0.006	-0.001	-0.002	0
15.582	-0.003	-0.008	-0.008	0.006	-0.001	-0.002	0
15.601	-0.004	-0.008	-0.01	0.006	-0.001	-0.002	0
15.619	-0.005	-0.008	-0.012	0.006	-0.001	-0.002	0
15.638	-0.006	-0.008	-0.013	0.006	0	-0.002	0
15.657	-0.007	-0.007	-0.015	0.006	0	-0.002	0
15.676	-0.007	-0.007	-0.016	0.006	0	-0.002	0
15.694	-0.008	-0.007	-0.018	0.006	0	-0.002	0
15.713	-0.008	-0.006	-0.019	0.006	0.001	-0.002	0
15.732	-0.009	-0.006	-0.019	0.005	0.001	-0.002	0
15.75	-0.009	-0.005	-0.02	0.005	0.001	-0.002	0
15.769	-0.009	-0.004	-0.02	0.005	0.001	-0.002	0
15.788	-0.009	-0.004	-0.02	0.004	0.001	-0.001	0
15.806	-0.009	-0.003	-0.02	0.004	0.002	-0.001	0
15.825	-0.009	-0.002	-0.02	0.003	0.002	-0.001	0
15.844	-0.008	-0.001	-0.019	0.003	0.002	-0.001	0
15.863	-0.008	-0.001	-0.018	0.002	0.002	-0.001	0
15.881	-0.007	0	-0.017	0.002	0.002	-0.001	0
15.9	-0.007	0.001	-0.016	0.001	0.002	-0.001	0
15.919	-0.006	0.002	-0.014	0	0.002	0	0
15.937	-0.006	0.002	-0.013	0	0.002	0	0
15.956	-0.005	0.003	-0.011	-0.001	0.002	0	0
15.975	-0.004	0.004	-0.009	-0.001	0.002	0	0
15.993	-0.003	0.004	-0.007	-0.002	0.002	0	0
16.012	-0.002	0.005	-0.005	-0.002	0.002	0	0
16.031	-0.001	0.005	-0.003	-0.003	0.002	0.001	0
16.05	-0.001	0.006	-0.001	-0.003	0.002	0.001	0
16.068	0	0.006	0.001	-0.004	0.002	0.001	0
16.087	0.001	0.006	0.003	-0.004	0.002	0.001	0
16.106	0.002	0.006	0.005	-0.004	0.002	0.001	0
16.124	0.003	0.006	0.007	-0.005	0.002	0.001	0
16.143	0.004	0.006	0.009	-0.005	0.001	0.001	0
16.162	0.004	0.006	0.01	-0.005	0.001	0.001	0
16.18	0.005	0.006	0.012	-0.005	0.001	0.002	0
16.199	0.006	0.006	0.013	-0.005	0.001	0.002	0
16.218	0.006	0.006	0.014	-0.005	0.001	0.002	0
16.237	0.006	0.005	0.015	-0.005	0.001	0.002	0
16.255	0.007	0.005	0.016	-0.005	0	0.002	0
16.274	0.007	0.004	0.017	-0.005	0	0.002	0
16.293	0.007	0.004	0.017	-0.004	0	0.002	0
16.311	0.007	0.003	0.018	-0.004	0	0.002	0
16.33	0.007	0.003	0.018	-0.004	0	0.002	0
16.349	0.007	0.002	0.017	-0.003	-0.001	0.002	0
16.367	0.007	0.001	0.017	-0.003	-0.001	0.002	0
16.386	0.007	0.001	0.016	-0.003	-0.001	0.002	0
16.405	0.007	0	0.016	-0.002	-0.001	0.001	0
16.423	0.006	0	0.015	-0.002	-0.001	0.001	0
16.442	0.006	-0.001	0.014	-0.001	-0.001	0.001	0
16.461	0.005	-0.002	0.012	-0.001	-0.002	0.001	0
16.48	0.005	-0.002	0.011	0	-0.002	0.001	0
16.498	0.004	-0.003	0.009	0	-0.002	0.001	0
16.517	0.003	-0.003	0.008	0.001	-0.002	0.001	0
16.536	0.003	-0.004	0.006	0.001	-0.002	0.001	0
16.554	0.002	-0.004	0.004	0.002	-0.002	0.001	0
16.573	0.001	-0.005	0.003	0.002	-0.002	0	0
16.592	0	-0.005	0.001	0.002	-0.002	0	0
16.61	0	-0.005	-0.001	0.003	-0.002	0	0
16.629	-0.001	-0.005	-0.003	0.003	-0.002	0	0
16.648	-0.002	-0.005	-0.004	0.003	-0.002	0	0
16.667	-0.002	-0.005	-0.006	0.004	-0.002	0	0
16.685	-0.003	-0.005	-0.008	0.004	-0.002	0	0
16.704	-0.004	-0.005	-0.009	0.004	-0.002	-0.001	0
16.723	-0.004	-0.005	-0.01	0.004	-0.001	-0.001	0
16.741	-0.005	-0.005	-0.012	0.004	-0.001	-0.001	0
16.76	-0.005	-0.005	-0.013	0.004	-0.001	-0.001	0
16.779	-0.005	-0.004	-0.013	0.004	-0.001	-0.001	0
16.797	-0.006	-0.004	-0.014	0.004	-0.001	-0.001	0
16.816	-0.006	-0.003	-0.015	0.004	-0.001	-0.001	0
16.835	-0.006	-0.003	-0.015	0.004	-0.001	-0.001	0
16.854	-0.006	-0.003	-0.015	0.004	0	-0.001	0
16.872	-0.006	-0.002	-0.015	0.003	0	-0.001	0
16.891	-0.006	-0.002	-0.015	0.003	0	-0.001	0
16.91	-0.006	-0.001	-0.015	0.003	0	-0.001	0
16.928	-0.006	0	-0.014	0.002	0	-0.001	0
16.947	-0.005	0	-0.014	0.002	0	-0.001	0
16.966	-0.005	0.001	-0.013	0.002	0.001	-0.001	0
16.984	-0.005	0.001	-0.012	0.001	0.001	-0.001	0
17.003	-0.004	0.002	-0.011	0.001	0.001	-0.001	0
17.022	-0.004	0.002	-0.009	0	0.001	-0.001	0
17.041	-0.003	0.003	-0.008	0	0.001	-0.001	0
17.059	-0.003	0.003	-0.007	0	0.001	-0.001	0
17.078	-0.002	0.003	-0.005	-0.001	0.001	-0.001	0
17.097	-0.002	0.004	-0.004	-0.001	0.001	-0.001	0
17.115	-0.001	0.004	-0.002	-0.001	0.001	-0.001	0
17.134	0	0.004	-0.001	-0.002	0.001	-0.001	0
17.153	0	0.004	0.001	-0.002	0.001	-0.001	0
17.171	0.001	0.004	0.002	-0.002	0.001	-0.001	0
17.19	0.001	0.004	0.004	-0.003	0.001	-0.001	0
17.209	0.002	0.004	0.005	-0.003	0.001	-0.001	0
17.228	0.002	0.004	0.007	-0.003	0.001	0	0
17.246	0.003	0.004	0.008	-0.003	0.001	0	0
17.265	0.003	0.004	0.009	-0.003	0.001	0	0
17.284	0.004	0.004	0.01	-0.003	0.001	0	0
17.302	0.004	0.004	0.011	-0.003	0.001	0	0
17.321	0.004	0.003	0.012	-0.003	0.001	0	0
17.34	0.005	0.003	0.012	-0.003	0.001	0	0
17.358	0.005	0.003	0.013	-0.003	0.001	0	0
17.377	0.005	0.002	0.013	-0.003	0.001	0	0
17.396	0.005	0.002	0.013	-0.003	0.001	0	0
17.414	0.005	0.001	0.013	-0.003	0.001	0.001	0
17.433	0.005	0.001	0.013	-0.003	0.001	0.001	0
17.452	0.005	0.001	0.013	-0.002	0	0.001	0
17.471	0.005	0	0.012	-0.002	0	0.001	0
17.489	0.004	0	0.012	-0.002	0	0.001	0
17.508	0.004	-0.001	0.011	-0.002	0	0.001	0
17.527	0.004	-0.001	0.01	-0.001	0	0.001	0
17.545	0.004	-0.001	0.009	-0.001	0	0.001	0
17.564	0.003	-0.002	0.008	-0.001	0	0.001	0
17.583	0.003	-0.002	0.007	0	0	0.001	0
17.601	0.002	-0.003	0.006	0	-0.001	0.001	0
17.62	0.002	-0.003	0.005	0	-0.001	0.001	0
17.639	0.001	-0.003	0.003	0.001	-0.001	0.001	0
17.658	0.001	-0.003	0.002	0.001	-0.001	0.001	0
17.676	0	-0.003	0.001	0.001	-0.001	0.001	0
17.695	0	-0.004	-0.001	0.002	-0.001	0.001	0
17.714	-0.001	-0.004	-0.002	0.002	-0.001	0.001	0
17.732	-0.001	-0.004	-0.003	0.002	-0.001	0.001	0
17.751	-0.002	-0.004	-0.005	0.002	-0.001	0.001	0
17.77	-0.002	-0.004	-0.006	0.002	-0.001	0.001	0
17.788	-0.002	-0.003	-0.007	0.003	-0.001	0.001	0
17.807	-0.003	-0.003	-0.008	0.003	-0.001	0.001	0
17.826	-0.003	-0.003	-0.009	0.003	-0.001	0.001	0
17.845	-0.003	-0.003	-0.01	0.003	-0.001	0.001	0
17.863	-0.004	-0.003	-0.01	0.003	-0.001	0.001	0
17.882	-0.004	-0.002	-0.011	0.003	-0.001	0	0
17.901	-0.004	-0.002	-0.011	0.003	-0.001	0	0
17.919	-0.004	-0.002	-0.011	0.003	-0.001	0	0
17.938	-0.004	-0.001	-0.012	0.003	-0.001	0	0
17.957	-0.004	-0.001	-0.012	0.002	-0.001	0	0
17.975	-0.004	-0.001	-0.011	0.002	-0.001	0	0
17.994	-0.004	0	-0.011	0.002	-0.001	0	0
18.013	-0.004	0	-0.011	0.002	-0.001	0	0
18.032	-0.004	0	-0.01	0.002	-0.001	0	0
18.05	-0.003	0.001	-0.01	0.001	0	0	0
18.069	-0.003	0.001	-0.009	0.001	0	0	0
18.088	-0.003	0.001	-0.008	0.001	0	0	0
18.106	-0.003	0.002	-0.007	0.001	0	-0.001	0
18.125	-0.002	0.002	-0.006	0	0	-0.001	0
18.144	-0.002	0.002	-0.005	0	0	-0.001	0
18.162	-0.001	0.002	-0.004	0	0	-0.001	0
18.181	-0.001	0.003	-0.003	0	0	-0.001	0
18.2	-0.001	0.003	-0.002	-0.001	0	-0.001	0
18.218	0	0.003	0	-0.001	0	-0.001	0
18.237	0	0.003	0.001	-0.001	0.001	-0.001	0
18.256	0.001	0.003	0.002	-0.001	0.001	-0.001	0
18.275	0.001	0.003	0.003	-0.002	0.001	-0.001	0
18.293	0.001	0.003	0.004	-0.002	0.001	-0.001	0
18.312	0.002	0.003	0.005	-0.002	0.001	-0.001	0
18.331	0.002	0.003	0.006	-0.002	0.001	-0.001	0
18.349	0.002	0.003	0.007	-0.002	0.001	-0.001	0
18.368	0.003	0.002	0.008	-0.002	0.001	-0.001	0
18.387	0.003	0.002	0.008	-0.002	0.001	-0.001	0
18.405	0.003	0.002	0.009	-0.002	0.001	-0.001	0
18.424	0.003	0.002	0.009	-0.002	0.001	-0.001	0
18.443	0.003	0.002	0.01	-0.002	0.001	-0.001	0
18.462	0.003	0.001	0.01	-0.002	0.001	-0.001	0
18.48	0.003	0.001	0.01	-0.002	0.001	-0.001	0
18.499	0.003	0.001	0.01	-0.002	0.001	-0.001	0
18.518	0.003	0	0.01	-0.002	0.001	0	0
18.536	0.003	0	0.01	-0.002	0.001	0	0
18.555	0.003	0	0.009	-0.002	0.001	0	0
18.574	0.003	0	0.009	-0.002	0.001	0	0
18.592	0.003	-0.001	0.008	-0.001	0.001	0	0
18.611	0.003	-0.001	0.008	-0.001	0.001	0	0
18.63	0.002	-0.001	0.007	-0.001	0	0	0
18.649	0.002	-0.001	0.006	-0.001	0	0	0
18.667	0.002	-0.002	0.005	-0.001	0	0	0
18.686	0.002	-0.002	0.004	0	0	0	0
18.705	0.001	-0.002	0.003	0	0	0	0
18.723	0.001	-0.002	0.002	0	0	0	0
18.742	0.001	-0.002	0.001	0	0	0	0
18.761	0	-0.002	0	0.001	0	0	0
18.779	0	-0.002	-0.001	0.001	0	0	0
18.798	0	-0.002	-0.002	0.001	0	0	0
18.817	-0.001	-0.002	-0.003	0.001	0	0.001	0
18.836	-0.001	-0.002	-0.004	0.001	0	0.001	0
18.854	-0.001	-0.002	-0.004	0.001	0	0.001	0
18.873	-0.002	-0.002	-0.005	0.002	-0.001	0.001	0
18.892	-0.002	-0.002	-0.006	0.002	-0.001	0.001	0
18.91	-0.002	-0.002	-0.007	0.002	-0.001	0.001	0
18.929	-0.002	-0.002	-0.007	0.002	-0.001	0.001	0
18.948	-0.002	-0.002	-0.008	0.002	-0.001	0.001	0
18.966	-0.003	-0.001	-0.008	0.002	-0.001	0.001	0
18.985	-0.003	-0.001	-0.008	0.002	-0.001	0.001	0
19.004	-0.003	-0.001	-0.009	0.002	-0.001	0.001	0
19.022	-0.003	-0.001	-0.009	0.002	-0.001	0.001	0
19.041	-0.003	-0.001	-0.009	0.002	-0.001	0.001	0
19.06	-0.003	0	-0.009	0.002	-0.001	0.001	0
19.079	-0.003	0	-0.008	0.002	-0.001	0.001	0
19.097	-0.003	0	-0.008	0.002	-0.001	0.001	0
19.116	-0.003	0	-0.008	0.001	-0.001	0.001	0
19.135	-0.002	0.001	-0.007	0.001	-0.001	0.001	0
19.153	-0.002	0.001	-0.007	0.001	-0.001	0	0
19.172	-0.002	0.001	-0.006	0.001	-0.001	0	0
19.191	-0.002	0.001	-0.005	0.001	-0.001	0	0
19.209	-0.002	0.001	-0.004	0.001	0	0	0
19.228	-0.001	0.002	-0.004	0	0	0	0
19.247	-0.001	0.002	-0.003	0	0	0	0
19.266	-0.001	0.002	-0.002	0	0	0	0
19.284	0	0.002	-0.001	0	0	0	0
19.303	0	0.002	0	0	0	0	0
19.322	0	0.002	0.001	-0.001	0	0	0
19.34	0	0.002	0.002	-0.001	0	0	0
19.359	0.001	0.002	0.002	-0.001	0	0	0
19.378	0.001	0.002	0.003	-0.001	0	0	0
19.396	0.001	0.002	0.004	-0.001	0	0	0
19.415	0.001	0.002	0.005	-0.001	0	0	0
19.434	0.002	0.002	0.005	-0.001	0	0	0
19.453	0.002	0.002	0.006	-0.001	0	0	0
19.471	0.002	0.001	0.006	-0.001	0	0	0
19.49	0.002	0.001	0.007	-0.002	0	0	0
19.509	0.002	0.001	0.007	-0.002	0	0	0
19.527	0.002	0.001	0.007	-0.002	0	0	0
19.546	0.002	0.001	0.007	-0.002	0.001	-0.001	0
19.565	0.002	0.001	0.008	-0.002	0.001	-0.001	0
19.583	0.002	0	0.008	-0.002	0.001	-0.001	0
19.602	0.002	0	0.007	-0.001	0.001	-0.001	0
19.621	0.002	0	0.007	-0.001	0.001	-0.001	0
19.64	0.002	0	0.007	-0.001	0.001	-0.001	0
19.658	0.002	0	0.007	-0.001	0.001	-0.001	0
19.677	0.002	-0.001	0.006	-0.001	0.001	-0.001	0
19.696	0.002	-0.001	0.006	-0.001	0.001	-0.001	0
19.714	0.002	-0.001	0.005	-0.001	0.001	-0.001	0
19.733	0.001	-0.001	0.004	-0.001	0.001	-0.001	0
19.752	0.001	-0.001	0.004	-0.001	0.001	0	0
19.77	0.001	-0.001	0.003	0	0	0	0
19.789	0.001	-0.001	0.002	0	0	0	0
19.808	0.001	-0.002	0.002	0	0	0	0
19.826	0	-0.002	0.001	0	0	0	0
19.845	0	-0.002	0	0	0	0	0
19.864	0	-0.002	-0.001	0	0	0	0
19.883	0	-0.002	-0.001	0	0	0	0
19.901	-0.001	-0.002	-0.002	0.001	0	0	0
19.92	-0.001	-0.002	-0.003	0.001	0	0	0
19.939	-0.001	-0.002	-0.003	0.001	0	0	0
19.957	-0.001	-0.001	-0.004	0.001	0	0	0
19.976	-0.001	-0.001	-0.005	0.001	0	0	0
19.995	-0.001	-0.001	-0.005	0.001	0	0	0
20.013	-0.002	-0.001	-0.006	0.001	0	0	0
20.032	-0.002	-0.001	-0.006	0.001	0	0	0
20.051	-0.002	-0.001	-0.006	0.001	0	0	0
20.07	-0.002	-0.001	-0.006	0.001	0	0	0
20.088	-0.002	-0.001	-0.007	0.001	0	0	0
20.107	-0.002	0	-0.007	0.001	0	0	0
20.126	-0.002	0	-0.007	0.001	0	0	0
20.144	-0.002	0	-0.006	0.001	0	0	0
20.163	-0.002	0	-0.006	0.001	0	0	0
20.182	-0.002	0	-0.006	0.001	0	0	0
20.2	-0.002	0	-0.006	0.001	0	0	0
20.219	-0.002	0.001	-0.005	0.001	0	0	0
20.238	-0.002	0.001	-0.005	0.001	0	0	0
20.257	-0.001	0.001	-0.004	0.001	0	0	0
20.275	-0.001	0.001	-0.004	0.001	0	0	0
