# Supplementary material for: Giant chiral magnetoelectric oscillations in a van der Waals multiferroic
Source: Nature. 2024 Jul 17;632(8024):273–9. doi: 10.1038/s41586-024-07678-5 (PMC11306099; doi:10.1038/s41586-024-07678-5)
Supplement: Supplementary file 4 — Source Data Fig. 2 [file 41586_2024_7678_MOESM4_ESM.zip › 2023-12-23031B-f2/Figure2cdef_Tr-SHGpol.xlsx]

## Sheet: Fig2df_tr-SHGPol_XX_bkgless
I_SHG (uV)	Delay (ps)
	Column1	Column2	Column3	Column4	Column5	Column6	Column7	Column8	Column9	Column10	Column11	Column12	Column13	Column14	Column15	Column16	Column17	Column18	Column19	Column20	Column21	Column22	Column23	Column24	Column25	Column26	Column27	Column28	Column29	Column30	Column31	Column32	Column33	Column34	Column35	Column36	Column37	Column38	Column39	Column40	Column41	Column42	Column43	Column44	Column45	Column46	Column47	Column48	Column49
Polar Angle (deg)		0	5	10	15	20	25	30	35	40	45	50	55	60	65	70	75	80	85	90	95	100	105	110	115	120	125	130	135	140	145	150	155	160	165	170	175	180	185	190	195	200	205	210	215	220	225	230	235
	1.955	-0.014	-0.009	0.029	0.069	0.179	0.29	0.296	0.257	0.171	0.021	-0.02	0.086	0.35	0.559	1.082	1.571	1.655	1.902	2.007	2.01	1.592	1.132	0.534	0.047	-0.219	-0.351	-0.281	-0.132	0.073	0.273	0.424	0.545	0.464	0.298	0.159	0.054	-0.014	-0.009	0.029	0.069	0.179	0.29	0.296	0.257	0.171	0.021	-0.02	0.086
	2.088	-0.019	-0.038	-0.022	0.074	0.206	0.29	0.222	0.19	0.182	0.086	0.032	0.076	0.284	0.562	0.945	1.365	1.659	1.901	2.156	1.895	1.563	1.273	0.929	0.386	0.019	-0.21	-0.24	-0.142	0.044	0.223	0.345	0.378	0.396	0.315	0.187	0.053	-0.019	-0.038	-0.022	0.074	0.206	0.29	0.222	0.19	0.182	0.086	0.032	0.076
	2.222	-0.052	-0.079	-0.063	-0.012	0.02	0.043	0.064	0.025	-0.002	0.01	0.025	0.023	0.079	0.245	0.282	0.316	0.64	0.959	1.057	0.865	0.714	0.55	0.527	0.325	0.064	0.019	-0.044	-0.064	-0.028	0.031	0.089	0.087	0.113	0.135	0.096	0.017	-0.052	-0.079	-0.063	-0.012	0.02	0.043	0.064	0.025	-0.002	0.01	0.025	0.023
	2.355	-0.029	-0.035	-0.03	-0.035	-0.124	-0.124	-0.187	-0.151	-0.11	-0.071	-0.01	0.004	-0.067	-0.143	-0.419	-0.627	-0.629	-0.498	-0.597	-0.749	-0.607	-0.429	-0.056	0.109	0.195	0.272	0.183	0.045	-0.06	-0.142	-0.221	-0.263	-0.183	-0.1	-0.051	-0.02	-0.029	-0.035	-0.03	-0.035	-0.124	-0.124	-0.187	-0.151	-0.11	-0.071	-0.01	0.004
	2.489	0.017	0.028	-0.002	-0.049	-0.212	-0.308	-0.278	-0.2	-0.178	-0.056	-0.013	-0.091	-0.291	-0.5	-0.901	-1.232	-1.718	-1.908	-1.821	-1.775	-1.549	-1.056	-0.612	-0.233	0.157	0.241	0.261	0.148	-0.041	-0.212	-0.3	-0.397	-0.392	-0.286	-0.143	-0.067	0.017	0.028	-0.002	-0.049	-0.212	-0.308	-0.278	-0.2	-0.178	-0.056	-0.013	-0.091
	2.622	0.064	0.072	0.051	-0.023	-0.129	-0.248	-0.205	-0.141	-0.079	-0.033	-0.013	-0.094	-0.318	-0.599	-0.842	-1.109	-1.373	-1.758	-1.954	-1.673	-1.347	-0.915	-0.663	-0.338	-0.047	0.138	0.182	0.1	-0.039	-0.196	-0.314	-0.329	-0.315	-0.254	-0.16	-0.038	0.064	0.072	0.051	-0.023	-0.129	-0.248	-0.205	-0.141	-0.079	-0.033	-0.013	-0.094
	2.756	0.025	0.047	0.037	0.037	0.038	-0.006	0.001	-0.036	-0.006	0.032	0.004	-0.037	-0.065	-0.118	-0.148	-0.333	-0.298	-0.554	-0.773	-0.607	-0.432	-0.37	-0.294	-0.184	-0.017	0.043	-0.006	0.028	0.013	-0.04	-0.073	-0.074	-0.094	-0.065	-0.064	-0.004	0.025	0.047	0.037	0.037	0.038	-0.006	0.001	-0.036	-0.006	0.032	0.004	-0.037
	2.889	0.008	0.019	-0.034	0.003	0.084	0.157	0.142	0.125	0.077	0.024	0.007	0.049	0.172	0.284	0.49	0.601	0.796	0.755	0.825	0.884	0.599	0.264	-0.023	-0.045	-0.131	-0.124	-0.122	-0.024	0.068	0.129	0.195	0.23	0.186	0.108	0.075	0.03	0.008	0.019	-0.034	0.003	0.084	0.157	0.142	0.125	0.077	0.024	0.007	0.049
	3.022	-0.012	-0.018	-0.01	0.052	0.179	0.281	0.268	0.257	0.121	-0.004	-0.008	0.101	0.205	0.435	0.903	1.309	1.496	1.739	1.76	1.509	1.312	1	0.437	0.153	-0.125	-0.271	-0.201	-0.075	0.076	0.226	0.32	0.355	0.36	0.252	0.14	0.058	-0.012	-0.018	-0.01	0.052	0.179	0.281	0.268	0.257	0.121	-0.004	-0.008	0.101
	3.156	-0.027	-0.019	0.04	0.084	0.163	0.208	0.165	0.131	0.037	-0.011	0.012	0.129	0.249	0.377	0.611	1.111	1.336	1.524	1.473	1.424	1.1	0.918	0.693	0.34	0.104	-0.109	-0.08	-0.058	0.03	0.122	0.203	0.24	0.251	0.233	0.145	0.042	-0.027	-0.019	0.04	0.084	0.163	0.208	0.165	0.131	0.037	-0.011	0.012	0.129
	3.289	-0.001	-0.041	-0.036	-0.008	0.005	0.028	-0.009	0.01	0.02	0.024	0.015	0.009	0.029	0.065	0.101	0.245	0.319	0.489	0.478	0.382	0.369	0.391	0.309	0.226	0.162	0.052	-0.009	-0.042	-0.029	-0.024	0.019	0.027	-0.005	0.015	0.017	0.019	-0.001	-0.041	-0.036	-0.008	0.005	0.028	-0.009	0.01	0.02	0.024	0.015	0.009
	3.423	-0.004	-0.029	-0.06	-0.106	-0.149	-0.166	-0.112	-0.134	-0.058	0.008	0.029	-0.017	-0.104	-0.278	-0.444	-0.629	-0.8	-0.865	-1.042	-0.954	-0.641	-0.55	-0.214	-0.048	0.047	0.097	0.05	0.034	-0.053	-0.132	-0.206	-0.24	-0.225	-0.151	-0.098	-0.015	-0.004	-0.029	-0.06	-0.106	-0.149	-0.166	-0.112	-0.134	-0.058	0.008	0.029	-0.017
	3.556	-0.022	-0.007	-0.032	-0.107	-0.152	-0.21	-0.208	-0.198	-0.12	-0.018	-0.011	-0.052	-0.158	-0.458	-0.893	-1.179	-1.398	-1.576	-1.621	-1.387	-1.03	-0.757	-0.428	-0.205	0.054	0.186	0.159	0.059	-0.051	-0.165	-0.285	-0.327	-0.305	-0.251	-0.158	-0.065	-0.022	-0.007	-0.032	-0.107	-0.152	-0.21	-0.208	-0.198	-0.12	-0.018	-0.011	-0.052
	3.689	-0.016	0	0.007	-0.029	-0.087	-0.157	-0.152	-0.139	-0.037	-0.015	-0.032	-0.097	-0.176	-0.273	-0.526	-0.885	-1.126	-1.154	-1.134	-1.094	-0.854	-0.676	-0.427	-0.202	-0.057	0.057	0.121	0.053	-0.031	-0.094	-0.159	-0.192	-0.162	-0.159	-0.092	-0.041	-0.016	0	0.007	-0.029	-0.087	-0.157	-0.152	-0.139	-0.037	-0.015	-0.032	-0.097
	3.823	0.011	0.037	0.082	0.031	-0.024	-0.027	0.038	0.024	0.067	0.047	0.007	-0.079	-0.107	-0.019	-0.04	-0.158	-0.173	-0.215	0.104	0.122	0.075	-0.067	-0.086	-0.131	-0.178	-0.104	-0.033	0.009	0.025	0.04	0.037	0.019	0.026	0.025	0.027	-0.006	0.011	0.037	0.082	0.031	-0.024	-0.027	0.038	0.024	0.067	0.047	0.007	-0.079
	3.956	0.005	0.01	0.043	0.047	0.098	0.178	0.22	0.195	0.082	-0.002	-0.014	0.01	0.124	0.288	0.52	0.684	0.872	0.974	1.199	1.046	0.604	0.409	0.12	0.006	-0.153	-0.207	-0.138	-0.041	0.06	0.172	0.233	0.252	0.219	0.166	0.084	0.019	0.005	0.01	0.043	0.047	0.098	0.178	0.22	0.195	0.082	-0.002	-0.014	0.01
	4.09	-0.024	-0.033	-0.038	0.013	0.153	0.182	0.177	0.199	0.104	0.009	-0.038	0.049	0.15	0.404	0.71	0.941	1.176	1.233	1.274	1.193	0.927	0.707	0.344	-0.024	-0.124	-0.197	-0.191	-0.08	0.053	0.163	0.267	0.286	0.279	0.204	0.095	0.037	-0.024	-0.033	-0.038	0.013	0.153	0.182	0.177	0.199	0.104	0.009	-0.038	0.049
	4.223	-0.021	-0.036	-0.025	0.03	0.07	0.07	0.052	0.063	0.048	0.035	-0.019	0.079	0.136	0.226	0.339	0.562	0.606	0.764	0.701	0.73	0.605	0.366	0.317	0.109	0.019	-0.04	-0.116	-0.085	-0.005	0.081	0.148	0.19	0.171	0.133	0.069	0.017	-0.021	-0.036	-0.025	0.03	0.07	0.07	0.052	0.063	0.048	0.035	-0.019	0.079
	4.357	0.015	0.005	-0.015	-0.02	-0.1	-0.096	-0.15	-0.156	-0.048	0.001	-0.002	0	0.072	0.03	-0.085	-0.093	-0.111	-0.202	-0.243	-0.108	-0.213	-0.19	-0.065	0.03	0.077	0.15	0.082	-0.004	-0.06	-0.097	-0.094	-0.05	-0.087	-0.022	0.002	0	0.015	0.005	-0.015	-0.02	-0.1	-0.096	-0.15	-0.156	-0.048	0.001	-0.002	0
	4.49	0.034	0.018	-0.001	-0.053	-0.185	-0.192	-0.242	-0.218	-0.152	-0.076	0.012	0.005	-0.063	-0.226	-0.372	-0.664	-0.785	-0.928	-1.154	-0.927	-0.751	-0.471	-0.263	-0.047	0.16	0.227	0.17	0.058	-0.063	-0.184	-0.251	-0.238	-0.219	-0.178	-0.106	-0.033	0.034	0.018	-0.001	-0.053	-0.185	-0.192	-0.242	-0.218	-0.152	-0.076	0.012	0.005
	4.623	0.012	0.051	0.024	-0.001	-0.08	-0.119	-0.103	-0.1	-0.112	-0.048	-0.003	-0.031	-0.151	-0.387	-0.57	-0.753	-0.938	-1.117	-1.128	-1.13	-1.033	-0.769	-0.407	-0.023	0.102	0.167	0.145	0.066	-0.012	-0.127	-0.225	-0.243	-0.236	-0.191	-0.114	-0.047	0.012	0.051	0.024	-0.001	-0.08	-0.119	-0.103	-0.1	-0.112	-0.048	-0.003	-0.031
	4.757	0.038	0.04	0.047	0.028	0.075	0.012	0.037	0.001	0.004	0.017	0.025	-0.08	-0.111	-0.167	-0.308	-0.375	-0.402	-0.569	-0.438	-0.537	-0.419	-0.419	-0.172	0.008	0.022	0.006	0.063	0.064	0.049	0.021	-0.035	-0.114	-0.118	-0.097	-0.055	-0.021	0.038	0.04	0.047	0.028	0.075	0.012	0.037	0.001	0.004	0.017	0.025	-0.08
	4.89	0.013	0	-0.01	0.027	0.084	0.116	0.103	0.078	0.098	0.045	0.03	-0.03	0.006	0.099	0.08	0.157	0.369	0.371	0.289	0.028	0.195	0.258	0.145	0.039	-0.042	-0.125	-0.065	-0.015	0.044	0.113	0.121	0.098	0.077	0.041	0.013	0.002	0.013	0	-0.01	0.027	0.084	0.116	0.103	0.078	0.098	0.045	0.03	-0.03
	5.024	-0.022	-0.023	-0.004	0.073	0.131	0.225	0.207	0.163	0.133	0.031	0.03	0.039	0.108	0.249	0.47	0.647	0.744	0.835	0.785	0.614	0.631	0.53	0.239	-0.023	-0.162	-0.221	-0.121	-0.056	0.036	0.151	0.195	0.245	0.203	0.161	0.091	0.03	-0.022	-0.023	-0.004	0.073	0.131	0.225	0.207	0.163	0.133	0.031	0.03	0.039
	5.157	-0.018	-0.029	-0.017	0.045	0.066	0.093	0.097	0.112	0.07	0.024	0.016	0.034	0.112	0.259	0.514	0.7	0.838	1.082	1.094	0.994	0.785	0.695	0.348	0.132	-0.023	-0.102	-0.127	-0.087	-0.001	0.095	0.128	0.136	0.151	0.146	0.136	0.058	-0.018	-0.029	-0.017	0.045	0.066	0.093	0.097	0.112	0.07	0.024	0.016	0.034
	5.291	-0.008	-0.024	0.008	-0.003	0.024	-0.004	-0.025	-0.004	-0.028	-0.042	-0.017	0.017	-0.019	0.069	0.315	0.299	0.385	0.643	0.472	0.446	0.492	0.399	0.227	0.136	-0.02	-0.041	-0.062	-0.018	-0.011	0.005	0.029	0.079	0.084	0.071	0.095	0.06	-0.008	-0.024	0.008	-0.003	0.024	-0.004	-0.025	-0.004	-0.028	-0.042	-0.017	0.017
	5.424	-0.013	0.005	0	-0.013	-0.054	-0.135	-0.152	-0.112	-0.094	-0.058	-0.03	0.013	-0.08	-0.083	-0.167	-0.33	-0.375	-0.369	-0.479	-0.391	-0.132	-0.074	0.044	0.176	0.129	0.15	0.124	0.081	-0.047	-0.147	-0.11	-0.106	-0.056	-0.035	-0.026	-0.012	-0.013	0.005	0	-0.013	-0.054	-0.135	-0.152	-0.112	-0.094	-0.058	-0.03	0.013
	5.557	0	0.019	-0.019	-0.065	-0.089	-0.115	-0.125	-0.122	-0.113	-0.034	0.018	-0.002	-0.14	-0.265	-0.42	-0.544	-0.734	-0.79	-0.796	-0.654	-0.591	-0.435	-0.238	-0.037	0.13	0.207	0.131	0.065	-0.057	-0.175	-0.161	-0.179	-0.138	-0.154	-0.106	-0.033	0	0.019	-0.019	-0.065	-0.089	-0.115	-0.125	-0.122	-0.113	-0.034	0.018	-0.002
	5.691	0.017	0.047	0.003	-0.071	-0.116	-0.159	-0.103	-0.038	-0.082	-0.002	0.011	-0.053	-0.047	-0.215	-0.472	-0.623	-0.923	-0.92	-0.634	-0.647	-0.698	-0.516	-0.356	-0.142	0.101	0.127	0.133	0.057	-0.02	-0.101	-0.131	-0.182	-0.161	-0.13	-0.076	-0.032	0.017	0.047	0.003	-0.071	-0.116	-0.159	-0.103	-0.038	-0.082	-0.002	0.011	-0.053
	5.824	0.02	0.019	0.008	0.014	-0.017	-0.057	0.035	0.075	0.047	0.025	-0.007	-0.057	0.001	-0.145	-0.247	-0.08	-0.195	-0.165	-0.113	-0.213	-0.166	-0.196	-0.092	-0.121	-0.065	-0.016	-0.007	0.02	0.015	0.028	0.007	-0.006	-0.011	-0.035	-0.029	-0.01	0.02	0.019	0.008	0.014	-0.017	-0.057	0.035	0.075	0.047	0.025	-0.007	-0.057
	5.958	-0.021	-0.025	-0.009	0.065	0.115	0.146	0.175	0.136	0.128	0.08	-0.015	0.044	0.1	0.062	0.123	0.336	0.301	0.25	0.38	0.432	0.308	0.218	0.028	-0.049	-0.088	-0.106	-0.107	-0.031	0.066	0.136	0.136	0.126	0.15	0.118	0.048	-0.005	-0.021	-0.025	-0.009	0.065	0.115	0.146	0.175	0.136	0.128	0.08	-0.015	0.044
	6.091	-0.019	-0.022	0.011	0.098	0.12	0.195	0.22	0.136	0.066	0.031	-0.002	0.12	0.112	0.219	0.37	0.505	0.654	0.679	0.756	0.864	0.604	0.47	0.243	-0.104	-0.17	-0.14	-0.11	-0.068	0.055	0.149	0.201	0.222	0.166	0.122	0.058	0.005	-0.019	-0.022	0.011	0.098	0.12	0.195	0.22	0.136	0.066	0.031	-0.002	0.12
	6.224	0.003	-0.047	-0.015	-0.009	0.018	0.079	0.059	-0.001	-0.005	-0.018	0.001	0.065	0.089	0.181	0.34	0.392	0.626	0.539	0.728	0.616	0.548	0.382	0.225	0.058	-0.025	-0.09	-0.087	-0.057	-0.011	0.035	0.079	0.101	0.055	0.042	0.027	0.023	0.003	-0.047	-0.015	-0.009	0.018	0.079	0.059	-0.001	-0.005	-0.018	0.001	0.065
	6.358	0	-0.025	-0.039	-0.108	-0.099	-0.058	-0.095	-0.049	-0.069	-0.016	-0.002	-0.019	-0.027	0.046	0.119	0.141	0.233	0.068	0.083	0.248	0.227	0.163	0.172	0.276	0.216	0.111	0.032	-0.005	-0.035	-0.031	-0.071	-0.032	-0.017	-0.019	-0.004	0.026	0	-0.025	-0.039	-0.108	-0.099	-0.058	-0.095	-0.049	-0.069	-0.016	-0.002	-0.019
	6.491	0.01	0.006	-0.035	-0.104	-0.109	-0.117	-0.158	-0.092	-0.08	-0.023	0.008	-0.007	-0.026	-0.018	-0.076	-0.26	-0.512	-0.662	-0.774	-0.603	-0.442	-0.284	-0.03	0.02	0.079	0.148	0.12	0.025	-0.072	-0.114	-0.147	-0.154	-0.13	-0.04	-0.024	0	0.01	0.006	-0.035	-0.104	-0.109	-0.117	-0.158	-0.092	-0.08	-0.023	0.008	-0.007
	6.625	0.017	0.036	0.001	-0.071	-0.086	-0.127	-0.184	-0.126	-0.018	0.001	-0.02	-0.081	-0.078	-0.231	-0.492	-0.639	-0.784	-0.918	-1.049	-0.918	-0.72	-0.649	-0.363	-0.102	0.062	0.096	0.087	0.042	-0.046	-0.12	-0.143	-0.191	-0.173	-0.116	-0.078	-0.026	0.017	0.036	0.001	-0.071	-0.086	-0.127	-0.184	-0.126	-0.018	0.001	-0.02	-0.081
	6.758	-0.038	-0.008	0.012	-0.015	-0.049	-0.109	-0.093	-0.085	0.004	-0.005	-0.01	-0.06	-0.074	-0.074	-0.286	-0.381	-0.395	-0.384	-0.499	-0.648	-0.556	-0.433	-0.35	-0.222	-0.094	-0.004	0.019	0.01	-0.002	-0.048	-0.109	-0.106	-0.082	-0.087	-0.09	-0.063	-0.038	-0.008	0.012	-0.015	-0.049	-0.109	-0.093	-0.085	0.004	-0.005	-0.01	-0.06
	6.892	-0.027	0.007	0.075	0.085	0.06	0.077	0.066	-0.001	0.034	0.007	-0.016	0.019	-0.031	0.094	0.19	0.086	0.217	0.203	0.171	-0.017	-0.009	0.066	-0.015	-0.12	-0.123	-0.122	-0.043	0.014	0.07	0.077	0.038	0.056	0.054	0.042	0.008	-0.016	-0.027	0.007	0.075	0.085	0.06	0.077	0.066	-0.001	0.034	0.007	-0.016	0.019
	7.025	0.006	0.029	0.062	0.084	0.138	0.181	0.133	0.06	0.035	0.008	-0.023	-0.001	0.02	0.121	0.285	0.433	0.586	0.77	0.71	0.602	0.432	0.354	0.154	-0.088	-0.189	-0.187	-0.116	-0.021	0.076	0.157	0.153	0.139	0.15	0.138	0.105	0.032	0.006	0.029	0.062	0.084	0.138	0.181	0.133	0.06	0.035	0.008	-0.023	-0.001
	7.158	0.01	0.01	0.028	0.081	0.112	0.102	0.125	0.075	0.036	0.001	0.004	0.058	0.166	0.265	0.327	0.384	0.604	0.812	0.754	0.627	0.488	0.214	0.025	0.002	-0.041	-0.133	-0.13	-0.037	0.044	0.089	0.15	0.165	0.128	0.089	0.087	0.039	0.01	0.01	0.028	0.081	0.112	0.102	0.125	0.075	0.036	0.001	0.004	0.058
	7.292	0.029	-0.007	-0.017	0.037	0.074	0.016	-0.019	-0.006	-0.016	-0.01	0.026	0.018	0.064	0.094	0.156	0.341	0.358	0.479	0.445	0.462	0.243	0.11	0.085	0.14	0.071	0.022	-0.016	-0.039	-0.018	-0.035	0.03	0.059	0.036	0.018	0.021	0.027	0.029	-0.007	-0.017	0.037	0.074	0.016	-0.019	-0.006	-0.016	-0.01	0.026	0.018
	7.425	0.026	-0.024	-0.041	-0.031	-0.069	-0.081	-0.083	-0.065	-0.036	-0.003	0.031	0.005	0.001	-0.037	-0.077	-0.161	-0.181	-0.142	-0.236	-0.132	-0.1	-0.079	0.16	0.256	0.145	0.125	0.053	-0.02	-0.049	-0.054	-0.065	-0.087	-0.057	-0.072	-0.063	0.004	0.026	-0.024	-0.041	-0.031	-0.069	-0.081	-0.083	-0.065	-0.036	-0.003	0.031	0.005
	7.559	-0.013	-0.022	-0.038	-0.046	-0.156	-0.15	-0.111	-0.107	-0.06	-0.021	0.023	-0.025	-0.056	-0.18	-0.317	-0.53	-0.653	-0.693	-0.71	-0.489	-0.418	-0.201	0.106	0.237	0.135	0.153	0.135	0.067	-0.05	-0.12	-0.12	-0.147	-0.129	-0.078	-0.052	-0.008	-0.013	-0.022	-0.038	-0.046	-0.156	-0.15	-0.111	-0.107	-0.06	-0.021	0.023	-0.025
	7.692	-0.011	0.013	0.006	-0.039	-0.094	-0.079	-0.091	-0.054	-0.02	0.007	-0.009	-0.042	-0.09	-0.171	-0.16	-0.289	-0.449	-0.56	-0.48	-0.322	-0.345	-0.18	-0.17	0.019	0.137	0.136	0.117	0.069	0.002	-0.078	-0.106	-0.122	-0.151	-0.081	-0.032	-0.023	-0.011	0.013	0.006	-0.039	-0.094	-0.079	-0.091	-0.054	-0.02	0.007	-0.009	-0.042
	7.826	-0.013	0.005	-0.018	-0.025	0.012	-0.013	0.068	0.088	0.071	0.029	-0.01	-0.018	-0.077	-0.195	-0.153	0.037	-0.038	-0.311	-0.319	-0.146	-0.201	-0.16	-0.209	-0.178	-0.03	0.002	-0.007	-0.002	0.047	0.047	0.021	0.007	-0.008	-0.036	-0.029	-0.036	-0.013	0.005	-0.018	-0.025	0.012	-0.013	0.068	0.088	0.071	0.029	-0.01	-0.018
	7.959	0.012	0.003	0.019	0.047	0.029	0.086	0.138	0.167	0.066	0.027	0.013	-0.06	-0.015	-0.042	0.015	0.155	0.364	0.315	0.401	0.302	0.289	0.162	-0.057	-0.242	-0.161	-0.148	-0.107	-0.036	0.056	0.131	0.142	0.092	0.081	0.046	0.036	-0.005	0.012	0.003	0.019	0.047	0.029	0.086	0.138	0.167	0.066	0.027	0.013	-0.06
	8.092	0.008	-0.013	0.03	0.058	0.146	0.2	0.15	0.131	0.062	0.008	0.011	-0.004	0.051	0.137	0.216	0.415	0.548	0.723	0.67	0.462	0.477	0.274	0.117	-0.096	-0.215	-0.179	-0.108	-0.029	0.01	0.11	0.138	0.117	0.139	0.082	0.049	0.014	0.008	-0.013	0.03	0.058	0.146	0.2	0.15	0.131	0.062	0.008	0.011	-0.004
	8.226	-0.012	-0.003	0.013	0.01	0.093	0.125	0.11	0.043	0.022	0.016	-0.007	0.025	-0.023	0.075	0.223	0.317	0.302	0.508	0.522	0.329	0.493	0.317	0.146	0	-0.086	-0.079	-0.048	-0.017	-0.023	0.019	0.06	0.117	0.092	0.075	0.043	0.03	-0.012	-0.003	0.013	0.01	0.093	0.125	0.11	0.043	0.022	0.016	-0.007	0.025
	8.359	0.009	0.005	-0.019	-0.031	-0.026	-0.085	-0.064	-0.033	-0.03	-0.01	0.003	0.045	0.094	0.139	-0.024	-0.14	-0.183	0.006	0.076	-0.07	0.157	0.104	0.053	0.051	0.02	-0.009	0.012	-0.03	-0.07	-0.087	-0.064	0.008	-0.016	0.02	0.005	0.009	0.009	0.005	-0.019	-0.031	-0.026	-0.085	-0.064	-0.033	-0.03	-0.01	0.003	0.045
	8.493	-0.01	0	-0.042	-0.054	-0.129	-0.189	-0.168	-0.11	-0.061	-0.024	-0.015	0.059	0.04	0.016	-0.098	-0.289	-0.497	-0.719	-0.459	-0.344	-0.316	-0.189	0.033	0.175	0.189	0.142	0.096	0.028	-0.04	-0.116	-0.132	-0.108	-0.108	-0.057	-0.039	-0.019	-0.01	0	-0.042	-0.054	-0.129	-0.189	-0.168	-0.11	-0.061	-0.024	-0.015	0.059
	8.626	-0.006	0.001	-0.044	-0.086	-0.09	-0.113	-0.116	-0.103	-0.046	-0.063	-0.014	0.055	0.021	-0.097	-0.214	-0.479	-0.686	-0.905	-0.785	-0.648	-0.56	-0.222	-0.018	0.099	0.121	0.153	0.098	0.035	0	-0.069	-0.109	-0.106	-0.084	-0.071	-0.035	-0.022	-0.006	0.001	-0.044	-0.086	-0.09	-0.113	-0.116	-0.103	-0.046	-0.063	-0.014	0.055
	8.76	0.005	0.006	-0.055	-0.067	-0.033	-0.013	-0.023	-0.029	-0.011	-0.025	-0.026	-0.035	-0.065	-0.172	-0.226	-0.339	-0.38	-0.24	-0.29	-0.364	-0.34	-0.106	-0.134	-0.051	-0.014	0.082	0.057	0.011	-0.012	-0.017	-0.083	-0.102	-0.068	-0.06	-0.025	-0.006	0.005	0.006	-0.055	-0.067	-0.033	-0.013	-0.023	-0.029	-0.011	-0.025	-0.026	-0.035
	8.893	0.021	0.048	0.016	0.055	0.07	0.126	0.094	0.051	0.033	0.015	-0.023	-0.096	-0.107	-0.097	0.044	0.166	0.234	0.446	0.158	0.083	-0.057	-0.017	-0.058	-0.165	-0.118	-0.084	-0.057	-0.004	0.023	0.022	0.05	0.028	0.024	0.021	-0.004	0.009	0.021	0.048	0.016	0.055	0.07	0.126	0.094	0.051	0.033	0.015	-0.023	-0.096
	9.026	-0.012	0.014	0.093	0.112	0.084	0.108	0.031	0.062	0.025	-0.004	0.009	-0.019	-0.005	0.089	0.196	0.368	0.483	0.385	0.279	0.329	0.248	0.149	0.058	-0.059	0.003	-0.101	-0.054	-0.015	0.047	0.089	0.131	0.121	0.066	0.062	0.043	0.016	-0.012	0.014	0.093	0.112	0.084	0.108	0.031	0.062	0.025	-0.004	0.009	-0.019
	9.16	-0.003	-0.016	0.046	0.061	0.091	0.076	0.105	0.052	-0.021	0.002	0.017	0.007	0.036	0.143	0.157	0.294	0.534	0.426	0.484	0.512	0.37	0.052	0.04	0.039	-0.027	-0.12	-0.078	-0.016	0.028	0.085	0.095	0.116	0.106	0.08	0.059	0.017	-0.003	-0.016	0.046	0.061	0.091	0.076	0.105	0.052	-0.021	0.002	0.017	0.007
	9.293	-0.003	-0.046	-0.02	-0.02	0	-0.013	0.032	0.012	0.043	0.07	0.022	0.049	0.075	0.116	0.132	0.185	0.235	0.29	0.312	0.23	0.235	0.155	0.057	-0.015	-0.06	-0.023	-0.046	-0.016	-0.003	0.033	0.027	0.005	0.043	0.01	0.003	-0.001	-0.003	-0.046	-0.02	-0.02	0	-0.013	0.032	0.012	0.043	0.07	0.022	0.049
[truncated: 24 more columns]

## Sheet: Fig2df_tr-SHGPol_XY_bkgless
I_SHG (uV)	Delay (ps)
	Column1	Column2	Column3	Column4	Column5	Column6	Column7	Column8	Column9	Column10	Column11	Column12	Column13	Column14	Column15	Column16	Column17	Column18	Column19	Column20	Column21	Column22	Column23	Column24	Column25	Column26	Column27	Column28	Column29	Column30	Column31	Column32	Column33	Column34	Column35	Column36	Column37	Column38	Column39	Column40	Column41	Column42	Column43	Column44	Column45	Column46	Column47	Column48	Column49
Polar Angle (deg)		0	5	10	15	20	25	30	35	40	45	50	55	60	65	70	75	80	85	90	95	100	105	110	115	120	125	130	135	140	145	150	155	160	165	170	175	180	185	190	195	200	205	210	215	220	225	230	235
	1.955	0.715	0.701	0.662	0.804	0.878	1.251	1.413	1.756	2.155	2.651	2.54	2.02	1.829	1.718	1.439	0.804	0.41	0.112	0.085	0.37	0.693	1.1	1.526	1.871	2.013	2.279	2.18	2.089	2.144	1.368	0.949	0.676	0.573	0.586	0.629	0.708	0.715	0.701	0.662	0.804	0.878	1.251	1.413	1.756	2.155	2.651	2.54	2.02
	2.088	1.006	1.069	1.046	0.97	1.026	1.279	1.44	1.627	1.973	2.298	2.42	2.031	1.861	1.572	0.978	0.721	0.266	0.021	0.023	0.283	0.697	1.092	1.696	2.15	2.581	2.814	2.876	2.584	2.524	1.997	1.635	1.237	0.987	0.968	0.945	0.961	1.006	1.069	1.046	0.97	1.026	1.279	1.44	1.627	1.973	2.298	2.42	2.031
	2.222	0.785	0.741	0.813	0.798	0.723	0.701	0.854	0.769	0.84	0.861	0.849	0.763	0.669	0.509	0.22	0.13	-0.018	-0.059	-0.02	0.071	0.269	0.592	0.811	1.066	1.573	1.7	1.918	2.002	1.868	1.565	1.366	1.264	1.154	1.024	0.92	0.868	0.785	0.741	0.813	0.798	0.723	0.701	0.854	0.769	0.84	0.861	0.849	0.763
	2.355	0.01	-0.021	-0.016	-0.059	-0.039	-0.195	-0.291	-0.593	-0.745	-0.926	-1.101	-1.098	-1.156	-1.058	-0.66	-0.512	-0.348	-0.137	-0.057	-0.111	-0.177	-0.198	-0.397	-0.639	-0.607	-0.477	-0.397	-0.019	-0.007	0.182	0.349	0.506	0.549	0.488	0.203	0.101	0.01	-0.021	-0.016	-0.059	-0.039	-0.195	-0.291	-0.593	-0.745	-0.926	-1.101	-1.098
	2.489	-0.609	-0.64	-0.676	-0.877	-0.889	-1.089	-1.222	-1.335	-1.713	-1.909	-2.044	-2.008	-1.81	-1.593	-1.023	-0.597	-0.356	-0.13	-0.075	-0.3	-0.673	-1.051	-1.369	-1.764	-2.196	-2.412	-2.258	-2.038	-1.819	-1.247	-0.913	-0.688	-0.516	-0.54	-0.596	-0.663	-0.609	-0.64	-0.676	-0.877	-0.889	-1.089	-1.222	-1.335	-1.713	-1.909	-2.044	-2.008
	2.622	-0.827	-0.853	-0.92	-0.91	-1.061	-1.196	-1.328	-1.471	-1.718	-2.133	-1.937	-1.621	-1.479	-1.252	-0.8	-0.422	-0.099	0.024	0	-0.219	-0.612	-0.999	-1.453	-1.883	-2.195	-2.458	-2.478	-2.52	-2.312	-1.69	-1.413	-1.197	-1.12	-1.069	-0.89	-0.8	-0.827	-0.853	-0.92	-0.91	-1.061	-1.196	-1.328	-1.471	-1.718	-2.133	-1.937	-1.621
	2.756	-0.662	-0.65	-0.614	-0.505	-0.515	-0.674	-0.701	-0.679	-0.698	-0.898	-0.812	-0.676	-0.512	-0.437	-0.384	-0.152	0.01	0.077	0.026	-0.136	-0.363	-0.788	-1.075	-1.013	-1.065	-1.112	-1.439	-1.514	-1.432	-1.121	-0.982	-0.887	-0.883	-0.798	-0.695	-0.733	-0.662	-0.65	-0.614	-0.505	-0.515	-0.674	-0.701	-0.679	-0.698	-0.898	-0.812	-0.676
	2.889	-0.101	-0.058	0.004	0.017	0.147	0.185	0.208	0.344	0.564	0.673	0.482	0.914	0.65	0.623	0.458	0.495	0.385	0.157	0.026	0.046	0.153	0.283	0.437	0.602	0.675	0.714	0.454	0.174	-0.04	-0.289	-0.318	-0.285	-0.35	-0.312	-0.185	-0.196	-0.101	-0.058	0.004	0.017	0.147	0.185	0.208	0.344	0.564	0.673	0.482	0.914
	3.022	0.517	0.587	0.69	0.671	0.757	0.893	0.903	1.094	1.443	1.646	1.789	2.229	1.815	1.61	1.157	0.798	0.423	0.234	0.079	0.125	0.424	0.922	1.373	1.67	1.773	2.037	1.959	1.664	1.501	1.085	0.722	0.542	0.351	0.416	0.496	0.561	0.517	0.587	0.69	0.671	0.757	0.893	0.903	1.094	1.443	1.646	1.789	2.229
	3.156	0.878	0.885	0.879	0.749	0.801	0.889	0.901	1.206	1.332	1.72	1.72	1.909	1.593	1.289	0.915	0.435	0.22	0.041	0.007	0.143	0.456	0.82	1.095	1.59	1.818	2.13	2.17	2.149	2.008	1.527	1.207	1.111	1.022	0.906	0.82	0.845	0.878	0.885	0.879	0.749	0.801	0.889	0.901	1.206	1.332	1.72	1.72	1.909
	3.289	0.611	0.542	0.469	0.457	0.403	0.475	0.277	0.336	0.335	0.49	0.435	0.124	0.104	0.128	-0.081	-0.098	-0.108	-0.094	-0.048	0.039	0.14	0.296	0.494	0.661	0.792	1.025	1.282	1.231	0.996	0.952	0.952	0.823	0.805	0.816	0.738	0.695	0.611	0.542	0.469	0.457	0.403	0.475	0.277	0.336	0.335	0.49	0.435	0.124
	3.423	0.018	-0.042	-0.077	0.008	-0.003	-0.005	-0.184	-0.543	-0.76	-0.794	-0.939	-1.217	-1.04	-0.947	-0.744	-0.43	-0.237	-0.125	-0.042	-0.028	-0.084	-0.218	-0.414	-0.643	-0.582	-0.522	-0.359	-0.289	-0.37	0.027	0.052	0.141	0.225	0.281	0.253	0.158	0.018	-0.042	-0.077	0.008	-0.003	-0.005	-0.184	-0.543	-0.76	-0.794	-0.939	-1.217
	3.556	-0.607	-0.617	-0.59	-0.594	-0.596	-0.607	-0.6	-0.985	-1.182	-1.346	-1.249	-1.466	-0.905	-0.919	-0.769	-0.606	-0.224	-0.017	0.012	-0.076	-0.227	-0.585	-0.808	-1.019	-1.511	-1.899	-1.64	-1.23	-1.195	-0.953	-0.8	-0.644	-0.441	-0.453	-0.482	-0.523	-0.607	-0.617	-0.59	-0.594	-0.596	-0.607	-0.6	-0.985	-1.182	-1.346	-1.249	-1.466
	3.689	-0.672	-0.673	-0.718	-0.626	-0.637	-0.781	-0.618	-0.745	-0.882	-1.042	-0.762	-1.182	-1.087	-0.844	-0.586	-0.544	-0.311	-0.095	-0.018	-0.078	-0.218	-0.374	-0.651	-1.007	-1.416	-1.861	-1.728	-1.549	-1.459	-1.232	-1.082	-1.121	-0.822	-0.76	-0.823	-0.741	-0.672	-0.673	-0.718	-0.626	-0.637	-0.781	-0.618	-0.745	-0.882	-1.042	-0.762	-1.182
	3.823	-0.474	-0.414	-0.403	-0.444	-0.449	-0.397	-0.219	-0.057	0.01	-0.032	0.033	-0.069	-0.064	-0.048	0.026	0.007	0.049	-0.002	-0.062	-0.022	0.049	-0.042	-0.07	-0.117	-0.026	-0.379	-0.683	-0.667	-0.734	-0.853	-0.788	-0.719	-0.679	-0.743	-0.723	-0.587	-0.474	-0.414	-0.403	-0.444	-0.449	-0.397	-0.219	-0.057	0.01	-0.032	0.033	-0.069
	3.956	-0.115	-0.049	-0.072	-0.056	-0.007	0.219	0.447	0.624	0.728	1.077	1.143	1.453	1.352	1.188	0.796	0.365	0.094	-0.045	-0.011	0.153	0.389	0.577	0.745	0.761	0.863	0.907	0.613	0.574	0.432	-0.025	-0.127	-0.136	-0.162	-0.127	-0.15	-0.152	-0.115	-0.049	-0.072	-0.056	-0.007	0.219	0.447	0.624	0.728	1.077	1.143	1.453
	4.09	0.409	0.42	0.379	0.472	0.558	0.621	0.764	0.936	1.339	1.537	1.433	1.827	1.82	1.506	1.008	0.571	0.118	-0.128	0.028	0.24	0.478	0.88	1.284	1.552	1.781	1.959	2.003	1.7	1.531	1.102	0.894	0.679	0.508	0.45	0.498	0.398	0.409	0.42	0.379	0.472	0.558	0.621	0.764	0.936	1.339	1.537	1.433	1.827
	4.223	0.625	0.674	0.7	0.791	0.708	0.766	0.839	1.04	1.223	1.234	1.059	1.084	1.005	0.87	0.562	0.392	0.171	0.025	0.057	0.157	0.259	0.692	0.994	1.328	1.538	1.781	1.823	1.562	1.568	1.372	1.113	1.094	0.937	0.747	0.653	0.663	0.625	0.674	0.7	0.791	0.708	0.766	0.839	1.04	1.223	1.234	1.059	1.084
	4.357	0.517	0.529	0.481	0.45	0.364	0.253	0.2	0.212	0.057	-0.017	-0.161	-0.177	-0.395	-0.387	-0.295	0.08	0.144	0.043	0.011	-0.041	-0.213	-0.228	-0.221	-0.019	0.061	0.166	0.062	0.118	0.531	0.633	0.663	0.632	0.543	0.498	0.495	0.557	0.517	0.529	0.481	0.45	0.364	0.253	0.2	0.212	0.057	-0.017	-0.161	-0.177
	4.49	0.084	0.035	0.029	-0.035	-0.101	-0.228	-0.356	-0.619	-1.108	-1.367	-1.325	-1.231	-1.111	-0.721	-0.484	-0.267	-0.104	-0.092	-0.038	-0.192	-0.491	-0.944	-1.15	-1.292	-1.228	-1.201	-1.191	-0.923	-0.623	-0.391	0	-0.008	-0.011	0.153	0.102	0.043	0.084	0.035	0.029	-0.035	-0.101	-0.228	-0.356	-0.619	-1.108	-1.367	-1.325	-1.231
	4.623	-0.335	-0.452	-0.445	-0.419	-0.526	-0.575	-0.658	-0.863	-1.389	-1.67	-1.493	-1.597	-1.501	-1.163	-0.672	-0.593	-0.316	0.036	0.036	-0.194	-0.453	-0.799	-1.273	-1.618	-1.652	-1.593	-1.543	-1.29	-1.077	-0.826	-0.524	-0.47	-0.445	-0.413	-0.434	-0.297	-0.335	-0.452	-0.445	-0.419	-0.526	-0.575	-0.658	-0.863	-1.389	-1.67	-1.493	-1.597
	4.757	-0.531	-0.533	-0.482	-0.494	-0.571	-0.518	-0.636	-0.638	-0.731	-0.958	-0.8	-1.114	-0.919	-0.737	-0.371	-0.328	-0.258	0.014	0.027	-0.064	-0.207	-0.381	-0.628	-0.94	-1.058	-1.245	-1.144	-1.316	-1.16	-0.96	-0.876	-0.868	-0.757	-0.746	-0.549	-0.535	-0.531	-0.533	-0.482	-0.494	-0.571	-0.518	-0.636	-0.638	-0.731	-0.958	-0.8	-1.114
	4.89	-0.407	-0.448	-0.443	-0.438	-0.401	-0.383	-0.312	-0.152	0.049	0.197	0.189	0.266	0.362	0.158	-0.045	0.042	0.02	0.056	0.014	0.061	0.108	0.196	0.256	0.299	0.125	-0.205	-0.38	-0.68	-0.724	-0.672	-0.694	-0.502	-0.536	-0.576	-0.429	-0.421	-0.407	-0.448	-0.443	-0.438	-0.401	-0.383	-0.312	-0.152	0.049	0.197	0.189	0.266
	5.024	0.041	-0.001	-0.073	-0.115	0.08	0.029	0.089	0.17	0.571	0.884	0.923	1.082	1.028	0.781	0.51	0.433	0.429	0.243	0.054	0.086	0.254	0.341	0.335	0.404	0.354	0.666	0.591	0.503	0.172	0.041	-0.005	-0.05	-0.148	-0.191	-0.071	-0.062	0.041	-0.001	-0.073	-0.115	0.08	0.029	0.089	0.17	0.571	0.884	0.923	1.082
	5.157	0.31	0.307	0.373	0.334	0.483	0.524	0.428	0.559	0.879	1.011	0.913	1.138	0.907	0.594	0.495	0.389	0.187	0.113	0.031	0.075	0.314	0.314	0.406	0.533	0.676	1.182	1.17	1.247	0.975	0.925	0.558	0.352	0.31	0.448	0.359	0.298	0.31	0.307	0.373	0.334	0.483	0.524	0.428	0.559	0.879	1.011	0.913	1.138
	5.291	0.348	0.477	0.602	0.525	0.62	0.472	0.237	0.409	0.588	0.562	0.346	0.233	0.018	-0.076	0.114	0.15	0.06	-0.028	-0.035	0.046	0.184	0.418	0.59	0.549	0.689	0.908	0.971	0.769	0.675	0.761	0.655	0.574	0.614	0.719	0.441	0.323	0.348	0.477	0.602	0.525	0.62	0.472	0.237	0.409	0.588	0.562	0.346	0.233
	5.424	0.226	0.333	0.27	0.322	0.284	0.2	-0.025	-0.094	0.039	-0.161	-0.553	-0.741	-0.752	-0.558	-0.181	-0.145	-0.059	-0.108	-0.083	-0.136	-0.192	-0.011	0.002	-0.148	-0.08	-0.386	-0.102	-0.02	0.086	0.198	0.3	0.365	0.527	0.484	0.429	0.253	0.226	0.333	0.27	0.322	0.284	0.2	-0.025	-0.094	0.039	-0.161	-0.553	-0.741
	5.557	-0.023	-0.057	-0.137	-0.198	-0.235	-0.141	-0.157	-0.289	-0.561	-0.896	-0.882	-1.023	-0.928	-0.956	-0.68	-0.293	-0.133	0.021	0.006	-0.194	-0.395	-0.511	-0.56	-0.828	-0.669	-0.858	-0.709	-0.59	-0.302	-0.164	-0.082	0.039	0.073	0.107	0.131	0.046	-0.023	-0.057	-0.137	-0.198	-0.235	-0.141	-0.157	-0.289	-0.561	-0.896	-0.882	-1.023
	5.691	-0.162	-0.22	-0.256	-0.317	-0.386	-0.369	-0.18	-0.417	-0.698	-0.881	-0.738	-0.8	-0.537	-0.628	-0.463	-0.2	-0.173	-0.048	-0.018	-0.034	-0.271	-0.548	-0.67	-0.75	-0.726	-0.932	-0.814	-0.71	-0.647	-0.475	-0.455	-0.373	-0.451	-0.303	-0.219	-0.16	-0.162	-0.22	-0.256	-0.317	-0.386	-0.369	-0.18	-0.417	-0.698	-0.881	-0.738	-0.8
	5.824	-0.392	-0.492	-0.464	-0.391	-0.463	-0.427	-0.292	-0.414	-0.388	-0.129	0.068	0.096	-0.124	0.189	0.021	0.027	-0.031	-0.004	0.011	0.02	-0.043	-0.242	-0.242	-0.131	-0.311	-0.492	-0.549	-0.488	-0.499	-0.462	-0.507	-0.558	-0.577	-0.573	-0.406	-0.358	-0.392	-0.492	-0.464	-0.391	-0.463	-0.427	-0.292	-0.414	-0.388	-0.129	0.068	0.096
	5.958	-0.313	-0.367	-0.164	-0.11	-0.211	-0.197	-0.123	-0.166	0.047	0.425	0.481	0.331	0.515	0.671	0.387	0.196	0.163	0.064	0.031	0.075	0.195	0.267	0.409	0.437	0.151	0.216	0.051	0.123	-0.129	-0.317	-0.316	-0.399	-0.405	-0.502	-0.377	-0.289	-0.313	-0.367	-0.164	-0.11	-0.211	-0.197	-0.123	-0.166	0.047	0.425	0.481	0.331
	6.091	-0.07	-0.047	0.093	0.1	0.063	0.037	0.301	0.521	0.484	0.682	0.784	0.625	0.731	0.832	0.601	0.321	0.23	0.065	0.008	0.096	0.211	0.463	0.58	0.744	0.755	0.815	0.591	0.646	0.383	0.114	0.056	0.076	-0.004	-0.224	-0.302	-0.086	-0.07	-0.047	0.093	0.1	0.063	0.037	0.301	0.521	0.484	0.682	0.784	0.625
	6.224	0.282	0.41	0.36	0.402	0.391	0.363	0.482	0.591	0.695	0.7	0.673	0.473	0.467	0.558	0.208	-0.002	-0.075	-0.112	-0.066	0.095	0.278	0.358	0.541	0.92	1.059	0.878	0.656	0.725	0.765	0.54	0.483	0.466	0.481	0.347	0.275	0.324	0.282	0.41	0.36	0.402	0.391	0.363	0.482	0.591	0.695	0.7	0.673	0.473
	6.358	0.464	0.534	0.433	0.414	0.402	0.582	0.524	0.31	0.202	0.32	0.118	0.241	0.23	0.082	-0.173	-0.242	-0.221	-0.198	-0.029	0.17	0.328	0.324	0.209	0.204	0.252	0.265	0.402	0.56	0.714	0.517	0.575	0.655	0.673	0.474	0.405	0.469	0.464	0.534	0.433	0.414	0.402	0.582	0.524	0.31	0.202	0.32	0.118	0.241
	6.491	0.346	0.305	0.169	0.077	0.233	0.26	0.032	-0.11	-0.219	-0.562	-0.629	-0.324	-0.336	-0.366	-0.233	-0.38	-0.272	-0.168	-0.029	0.021	-0.077	-0.23	-0.395	-0.322	-0.437	-0.333	-0.054	0.179	0.395	0.329	0.554	0.575	0.585	0.542	0.475	0.402	0.346	0.305	0.169	0.077	0.233	0.26	0.032	-0.11	-0.219	-0.562	-0.629	-0.324
	6.625	0.007	-0.034	-0.069	-0.175	-0.224	-0.321	-0.358	-0.387	-0.655	-0.758	-0.938	-0.514	-0.868	-0.905	-0.448	-0.326	-0.143	-0.104	-0.035	-0.079	-0.203	-0.445	-0.571	-0.566	-0.822	-0.663	-0.61	-0.589	-0.307	-0.166	-0.182	-0.023	0.094	0.23	0.122	0.018	0.007	-0.034	-0.069	-0.175	-0.224	-0.321	-0.358	-0.387	-0.655	-0.758	-0.938	-0.514
	6.758	-0.341	-0.346	-0.405	-0.276	-0.381	-0.525	-0.491	-0.577	-0.69	-0.695	-0.425	-0.597	-0.866	-0.72	-0.406	-0.132	0.049	0.043	-0.049	-0.227	-0.353	-0.39	-0.372	-0.467	-0.631	-0.601	-0.564	-0.572	-0.725	-0.616	-0.498	-0.396	-0.415	-0.387	-0.401	-0.468	-0.341	-0.346	-0.405	-0.276	-0.381	-0.525	-0.491	-0.577	-0.69	-0.695	-0.425	-0.597
	6.892	-0.343	-0.324	-0.323	-0.34	-0.29	-0.227	-0.203	-0.059	0.053	0.001	0.136	0.037	-0.03	0.084	0.108	0.17	0.165	0.155	0.067	-0.092	-0.185	-0.105	-0.006	0.105	0.095	-0.178	-0.291	-0.469	-0.615	-0.399	-0.394	-0.52	-0.62	-0.512	-0.454	-0.484	-0.343	-0.324	-0.323	-0.34	-0.29	-0.227	-0.203	-0.059	0.053	0.001	0.136	0.037
	7.025	-0.213	-0.271	-0.158	-0.103	0.014	0.097	0.038	0.248	0.438	0.582	0.539	0.672	0.925	0.661	0.59	0.629	0.346	0.208	0.068	-0.061	-0.042	0.174	0.264	0.311	0.619	0.563	0.376	-0.025	-0.096	-0.141	-0.218	-0.323	-0.465	-0.271	-0.216	-0.225	-0.213	-0.271	-0.158	-0.103	0.014	0.097	0.038	0.248	0.438	0.582	0.539	0.672
	7.158	0.074	0.069	0.012	0.098	0.127	0.062	0.032	0.283	0.52	0.481	0.472	0.861	1.09	0.737	0.38	0.308	0.214	0.188	0.122	0.08	0.099	0.257	0.447	0.338	0.436	0.531	0.728	0.493	0.383	0.278	0.071	-0.109	-0.075	0.047	0.016	0.098	0.074	0.069	0.012	0.098	0.127	0.062	0.032	0.283	0.52	0.481	0.472	0.861
	7.292	0.408	0.426	0.486	0.389	0.319	0.368	0.467	0.556	0.362	0.456	0.519	0.507	0.438	0.158	0.14	-0.092	-0.116	-0.03	0.011	0.083	0.207	0.169	0.242	0.199	0.259	0.539	0.609	0.474	0.501	0.391	0.273	0.244	0.317	0.292	0.408	0.413	0.408	0.426	0.486	0.389	0.319	0.368	0.467	0.556	0.362	0.456	0.519	0.507
	7.425	0.32	0.386	0.458	0.518	0.36	0.423	0.466	0.425	0.31	0.125	0.285	-0.145	-0.261	-0.124	-0.112	-0.352	-0.41	-0.202	-0.006	0.165	0.183	0.143	0.244	0.13	-0.132	-0.008	0.14	0.166	0.193	0.363	0.402	0.442	0.504	0.384	0.365	0.335	0.32	0.386	0.458	0.518	0.36	0.423	0.466	0.425	0.31	0.125	0.285	-0.145
	7.559	0.14	0.176	0.178	0.263	0.323	0.229	0.03	-0.131	-0.261	-0.368	-0.443	-0.689	-0.611	-0.421	-0.249	-0.149	-0.358	-0.218	-0.068	0.03	0.097	0.182	-0.01	-0.337	-0.44	-0.352	-0.543	-0.236	-0.104	0.21	0.3	0.284	0.285	0.297	0.266	0.204	0.14	0.176	0.178	0.263	0.323	0.229	0.03	-0.131	-0.261	-0.368	-0.443	-0.689
	7.692	-0.215	-0.238	-0.283	-0.31	-0.163	-0.163	-0.409	-0.655	-0.701	-0.781	-0.808	-0.65	-0.572	-0.449	-0.273	-0.024	0.019	0.016	-0.005	-0.053	-0.037	-0.09	-0.333	-0.687	-0.478	-0.36	-0.722	-0.515	-0.471	-0.231	-0.27	-0.11	-0.087	-0.062	-0.097	-0.168	-0.215	-0.238	-0.283	-0.31	-0.163	-0.163	-0.409	-0.655	-0.701	-0.781	-0.808	-0.65
	7.826	-0.29	-0.368	-0.439	-0.53	-0.378	-0.377	-0.49	-0.551	-0.305	-0.309	-0.424	-0.199	-0.02	-0.084	-0.036	0.092	0.194	0.055	-0.019	-0.071	-0.133	-0.365	-0.515	-0.22	0.072	-0.157	-0.346	-0.367	-0.471	-0.462	-0.458	-0.338	-0.226	-0.337	-0.341	-0.275	-0.29	-0.368	-0.439	-0.53	-0.378	-0.377	-0.49	-0.551	-0.305	-0.309	-0.424	-0.199
	7.959	-0.255	-0.327	-0.444	-0.476	-0.299	-0.271	-0.22	-0.286	-0.015	0.257	0.604	0.571	0.303	0.324	0.227	0.235	0.34	0.181	0.009	-0.103	-0.178	-0.251	-0.363	0.006	0.137	0.154	0.309	0.204	0.18	-0.181	-0.349	-0.25	-0.147	-0.175	-0.3	-0.265	-0.255	-0.327	-0.444	-0.476	-0.299	-0.271	-0.22	-0.286	-0.015	0.257	0.604	0.571
	8.092	-0.143	-0.077	-0.163	-0.122	-0.207	-0.16	0.107	0.211	0.448	0.66	0.475	0.391	0.692	0.794	0.258	0.142	0.113	0.066	0.036	0.083	0.106	0.199	0.33	0.437	0.406	0.268	0.474	0.35	0.283	0.055	-0.018	-0.072	-0.112	-0.096	-0.124	-0.12	-0.143	-0.077	-0.163	-0.122	-0.207	-0.16	0.107	0.211	0.448	0.66	0.475	0.391
	8.226	0.103	0.206	0.339	0.249	0.158	0.111	0.216	0.448	0.501	0.63	0.555	0.223	0.272	0.243	0.134	0.098	0.102	0.023	-0.041	0.01	0.07	0.306	0.258	0.327	0.336	0.345	0.499	0.393	0.4	0.382	0.326	0.14	0.008	0.023	0.062	0.118	0.103	0.206	0.339	0.249	0.158	0.111	0.216	0.448	0.501	0.63	0.555	0.223
	8.359	0.19	0.172	0.343	0.414	0.285	0.291	0.243	0.314	0.15	0.145	-0.004	-0.039	0.066	0.075	0.163	-0.083	-0.01	-0.062	-0.044	-0.017	-0.043	0.058	0.17	0.15	0.269	0.249	0.224	0.225	0.144	0.048	0.266	0.16	0.095	0.104	0.171	0.185	0.19	0.172	0.343	0.414	0.285	0.291	0.243	0.314	0.15	0.145	-0.004	-0.039
	8.493	0.203	0.186	0.116	0.201	0.252	0.218	0.232	0.077	-0.224	-0.311	-0.382	-0.37	-0.613	-0.414	-0.088	-0.064	0.009	0.042	0.049	-0.006	-0.077	-0.206	-0.11	-0.106	-0.209	-0.339	-0.416	-0.156	0.039	-0.024	0.058	0.064	0.061	0.14	0.193	0.156	0.203	0.186	0.116	0.201	0.252	0.218	0.232	0.077	-0.224	-0.311	-0.382	-0.37
	8.626	0.051	0.002	-0.01	-0.037	-0.051	-0.104	-0.099	-0.086	-0.31	-0.622	-0.505	-0.641	-0.7	-0.77	-0.478	-0.26	-0.175	-0.066	-0.053	-0.069	-0.058	-0.256	-0.304	-0.45	-0.733	-0.546	-0.48	-0.35	-0.157	-0.095	0.015	0.027	-0.048	-0.016	0.1	0.06	0.051	0.002	-0.01	-0.037	-0.051	-0.104	-0.099	-0.086	-0.31	-0.622	-0.505	-0.641
	8.76	-0.121	-0.179	-0.179	-0.226	-0.377	-0.374	-0.276	-0.335	-0.42	-0.591	-0.567	-0.359	-0.371	-0.314	-0.457	-0.226	-0.047	-0.066	-0.071	-0.07	0.007	-0.01	-0.088	-0.297	-0.505	-0.389	-0.355	-0.418	-0.594	-0.367	-0.191	-0.164	-0.157	-0.172	-0.093	-0.09	-0.121	-0.179	-0.179	-0.226	-0.377	-0.374	-0.276	-0.335	-0.42	-0.591	-0.567	-0.359
	8.893	-0.313	-0.249	-0.323	-0.325	-0.366	-0.404	-0.28	-0.11	-0.003	0.002	0.023	0.091	0.025	0.101	0.001	0.07	0.029	0.04	0.044	0.03	0.053	0.169	0.154	0.096	0.067	-0.085	-0.126	-0.353	-0.634	-0.404	-0.451	-0.438	-0.219	-0.274	-0.294	-0.287	-0.313	-0.249	-0.323	-0.325	-0.366	-0.404	-0.28	-0.11	-0.003	0.002	0.023	0.091
	9.026	-0.152	-0.142	-0.091	-0.184	-0.244	-0.059	0.1	0.152	0.11	0.395	0.376	0.373	0.519	0.384	0.389	0.274	0.148	0.085	0.094	0.096	0.059	0.118	0.233	0.42	0.405	0.006	-0.119	-0.083	0.057	-0.034	-0.082	-0.143	-0.262	-0.278	-0.175	-0.163	-0.152	-0.142	-0.091	-0.184	-0.244	-0.059	0.1	0.152	0.11	0.395	0.376	0.373
	9.16	0.039	-0.006	0.098	0.125	0.12	0.219	0.167	0.14	0.113	0.248	0.502	0.61	0.679	0.484	0.364	0.162	0.019	0.01	0.055	0.087	0.108	0.119	0.217	0.482	0.56	0.484	0.377	0.336	0.297	0.067	0.071	0.069	-0.033	-0.014	-0.107	-0.051	0.039	-0.006	0.098	0.125	0.12	0.219	0.167	0.14	0.113	0.248	0.502	0.61
	9.293	0.147	0.161	0.124	0.177	0.358	0.205	0.008	-0.064	0.332	0.344	0.13	0.278	0.223	0.2	0.032	0.004	-0.044	-0.027	-0.052	-0.052	-0.04	-0.002	-0.024	-0.146	0.047	0.416	0.554	0.544	0.49	0.464	0.242	0.299	0.34	0.296	0.152	0.155	0.147	0.161	0.124	0.177	0.358	0.205	0.008	-0.064	0.332	0.344	0.13	0.278
[truncated: 24 more columns]

## Sheet: Fig2df_tr-SHGPol_XX_raw
I_SHG (uV)	Delay (ps)
	Column1	Column2	Column3	Column4	Column5	Column6	Column7	Column8	Column9	Column10	Column11	Column12	Column13	Column14	Column15	Column16	Column17	Column18	Column19	Column20	Column21	Column22	Column23	Column24	Column25	Column26	Column27	Column28	Column29	Column30	Column31	Column32	Column33	Column34	Column35	Column36	Column37	Column38	Column39	Column40	Column41	Column42	Column43	Column44	Column45	Column46	Column47	Column48	Column49
Polar Angle (deg)		0	5	10	15	20	25	30	35	40	45	50	55	60	65	70	75	80	85	90	95	100	105	110	115	120	125	130	135	140	145	150	155	160	165	170	175	180	185	190	195	200	205	210	215	220	225	230	235
	-0.713	0.004	-0.002	0.002	-0.002	0	0.008	-0.021	-0.01	-0.018	-0.001	0.002	0.004	-0.014	-0.058	-0.036	0.156	0.185	0.108	0.114	0.263	0.115	-0.023	0.06	0.101	-0.014	0.013	0.018	0.009	-0.021	0.026	0.013	0.005	-0.02	-0.002	0.006	-0.006	0.004	-0.002	0.002	-0.002	0	0.008	-0.021	-0.01	-0.018	-0.001	0.002	0.004
	-0.58	0.005	-0.024	-0.03	-0.033	-0.063	-0.041	0.018	0.026	-0.016	-0.015	-0.008	0.034	0.023	0.02	-0.039	0.097	0.062	-0.076	0.095	-0.089	-0.019	0.077	-0.078	-0.032	-0.005	-0.038	-0.007	-0.01	0.002	-0.015	0.008	0.022	0.024	0.013	-0.003	0	0.005	-0.024	-0.03	-0.033	-0.063	-0.041	0.018	0.026	-0.016	-0.015	-0.008	0.034
	-0.447	-0.006	0.02	0.021	0.018	0.03	-0.005	-0.038	-0.041	0.018	0.006	0.003	-0.041	-0.034	-0.003	0.01	-0.334	-0.331	-0.189	-0.359	-0.339	-0.223	-0.155	-0.052	-0.098	-0.003	0.014	-0.012	-0.005	0.016	-0.018	-0.033	-0.036	-0.013	-0.021	-0.006	0.006	-0.006	0.02	0.021	0.018	0.03	-0.005	-0.038	-0.041	0.018	0.006	0.003	-0.041
	-0.313	-0.003	-0.055	-0.113	-0.249	-0.398	-0.499	-0.538	-0.385	-0.187	-0.088	-0.004	-0.073	-0.314	-0.579	-0.983	-1.755	-2.032	-2.569	-2.819	-2.827	-2.346	-1.91	-1.311	-0.809	-0.445	-0.178	-0.061	-0.056	-0.026	-0.118	-0.211	-0.21	-0.177	-0.165	-0.07	-0.007	-0.003	-0.055	-0.113	-0.249	-0.398	-0.499	-0.538	-0.385	-0.187	-0.088	-0.004	-0.073
	-0.18	-0.117	-0.436	-0.995	-1.784	-2.381	-2.689	-2.5	-1.915	-1.096	-0.326	0.068	-0.23	-1.428	-3.501	-6.367	-9.678	-12.471	-14.929	-15.994	-15.688	-14.209	-11.91	-8.942	-5.889	-3.39	-1.496	-0.479	-0.14	-0.248	-0.612	-1.033	-1.207	-1.08	-0.792	-0.459	-0.128	-0.117	-0.436	-0.995	-1.784	-2.381	-2.689	-2.5	-1.915	-1.096	-0.326	0.068	-0.23
	-0.046	-0.322	-1.18	-2.746	-4.679	-6.221	-6.93	-6.393	-4.912	-2.755	-0.846	-0.032	-1.363	-4.785	-10.587	-18.272	-26.901	-34.513	-40.817	-43.647	-43.149	-39.351	-33.019	-24.946	-17.061	-9.886	-4.69	-1.594	-0.459	-0.629	-1.548	-2.549	-2.974	-2.664	-1.913	-0.986	-0.281	-0.322	-1.18	-2.746	-4.679	-6.221	-6.93	-6.393	-4.912	-2.755	-0.846	-0.032	-1.363
	0.087	-0.366	-1.504	-3.503	-5.889	-7.791	-8.61	-7.98	-6.116	-3.397	-1.071	-0.271	-2.358	-7.28	-15.362	-25.712	-37.032	-47.39	-55.407	-59.115	-58.641	-53.622	-45.127	-34.603	-23.831	-14.303	-7.055	-2.537	-0.739	-0.785	-1.839	-3.045	-3.567	-3.3	-2.36	-1.203	-0.345	-0.366	-1.504	-3.503	-5.889	-7.791	-8.61	-7.98	-6.116	-3.397	-1.071	-0.271	-2.358
	0.22	-0.388	-1.533	-3.668	-6.265	-8.34	-9.334	-8.593	-6.516	-3.567	-1.114	-0.383	-2.945	-8.597	-17.568	-29.08	-41.449	-52.676	-61.517	-65.651	-65.213	-59.71	-50.821	-39.05	-26.885	-16.419	-8.249	-3.069	-0.837	-0.816	-1.926	-3.311	-3.94	-3.696	-2.674	-1.384	-0.407	-0.388	-1.533	-3.668	-6.265	-8.34	-9.334	-8.593	-6.516	-3.567	-1.114	-0.383	-2.945
	0.354	-0.373	-1.589	-3.901	-6.691	-9.01	-10.09	-9.316	-7.046	-3.852	-1.146	-0.369	-3.01	-8.963	-18.533	-30.763	-43.988	-55.863	-65.203	-70.055	-69.284	-63.77	-54.153	-41.882	-28.86	-17.392	-8.576	-3.154	-0.786	-0.852	-2.164	-3.712	-4.488	-4.177	-3.006	-1.53	-0.435	-0.373	-1.589	-3.901	-6.691	-9.01	-10.09	-9.316	-7.046	-3.852	-1.146	-0.369	-3.01
	0.487	-0.266	-1.139	-2.898	-5.007	-6.848	-7.798	-7.338	-5.623	-3.167	-1.015	-0.235	-1.987	-6.547	-14.05	-23.597	-34.127	-43.791	-51.533	-55.407	-54.91	-50.57	-42.453	-32.716	-22.326	-13.316	-6.445	-2.294	-0.579	-0.699	-1.792	-3.029	-3.688	-3.43	-2.457	-1.273	-0.374	-0.266	-1.139	-2.898	-5.007	-6.848	-7.798	-7.338	-5.623	-3.167	-1.015	-0.235	-1.987
	0.621	-0.171	-0.644	-1.724	-3.103	-4.363	-5.091	-4.919	-3.876	-2.314	-0.776	-0.106	-1.08	-4.086	-9.108	-15.745	-23.353	-30.297	-36.026	-38.84	-38.534	-35.366	-29.81	-22.75	-15.319	-9.116	-4.318	-1.464	-0.383	-0.486	-1.226	-2.033	-2.464	-2.252	-1.701	-0.901	-0.288	-0.171	-0.644	-1.724	-3.103	-4.363	-5.091	-4.919	-3.876	-2.314	-0.776	-0.106	-1.08
	0.754	-0.083	-0.452	-1.255	-2.185	-3.171	-3.776	-3.786	-3.047	-1.88	-0.677	-0.012	-0.55	-2.626	-6.478	-11.57	-17.631	-23.254	-27.793	-30.262	-30.208	-27.346	-22.942	-17.493	-11.76	-6.946	-3.388	-1.175	-0.326	-0.374	-0.868	-1.431	-1.742	-1.593	-1.206	-0.654	-0.208	-0.083	-0.452	-1.255	-2.185	-3.171	-3.776	-3.786	-3.047	-1.88	-0.677	-0.012	-0.55
	0.888	-0.102	-0.325	-0.948	-1.664	-2.406	-2.974	-3.04	-2.537	-1.563	-0.587	0.029	-0.187	-1.671	-4.528	-8.715	-13.56	-18.176	-22.26	-24.529	-24.385	-22.072	-18.542	-14.064	-9.494	-5.674	-2.734	-0.989	-0.301	-0.276	-0.614	-1.031	-1.256	-1.141	-0.832	-0.462	-0.13	-0.102	-0.325	-0.948	-1.664	-2.406	-2.974	-3.04	-2.537	-1.563	-0.587	0.029	-0.187
	1.021	-0.102	-0.322	-0.833	-1.536	-2.12	-2.634	-2.781	-2.388	-1.521	-0.559	0.067	-0.028	-1.238	-3.809	-7.431	-11.905	-15.967	-19.88	-21.92	-21.668	-19.86	-16.604	-12.493	-8.345	-4.955	-2.361	-0.841	-0.307	-0.334	-0.632	-0.946	-1.061	-0.94	-0.677	-0.4	-0.115	-0.102	-0.322	-0.833	-1.536	-2.12	-2.634	-2.781	-2.388	-1.521	-0.559	0.067	-0.028
	1.154	-0.087	-0.288	-0.791	-1.576	-2.279	-2.711	-2.781	-2.409	-1.575	-0.564	0.051	-0.048	-1.239	-3.82	-7.513	-12.02	-15.999	-19.933	-21.808	-21.544	-19.3	-16.246	-12.056	-7.734	-4.419	-2.01	-0.678	-0.246	-0.377	-0.764	-1.082	-1.227	-1.096	-0.78	-0.491	-0.165	-0.087	-0.288	-0.791	-1.576	-2.279	-2.711	-2.781	-2.409	-1.575	-0.564	0.051	-0.048
	1.288	-0.066	-0.228	-0.755	-1.517	-2.248	-2.822	-2.848	-2.418	-1.612	-0.619	0.055	-0.055	-1.281	-3.987	-7.827	-12.586	-16.834	-20.492	-22.447	-22.12	-19.901	-16.366	-11.971	-7.665	-4.325	-1.827	-0.493	-0.163	-0.407	-0.967	-1.352	-1.509	-1.374	-1.013	-0.591	-0.166	-0.066	-0.228	-0.755	-1.517	-2.248	-2.822	-2.848	-2.418	-1.612	-0.619	0.055	-0.055
	1.421	-0.043	-0.188	-0.759	-1.454	-2.193	-2.836	-2.954	-2.502	-1.623	-0.645	0.032	-0.092	-1.383	-4.204	-8.188	-13.332	-17.47	-21.383	-23.47	-22.949	-20.545	-16.717	-12.151	-7.7	-4.123	-1.796	-0.401	-0.123	-0.452	-0.999	-1.475	-1.744	-1.555	-1.167	-0.698	-0.205	-0.043	-0.188	-0.759	-1.454	-2.193	-2.836	-2.954	-2.502	-1.623	-0.645	0.032	-0.092
	1.555	-0.018	-0.189	-0.694	-1.448	-2.226	-2.797	-2.861	-2.509	-1.619	-0.606	0.07	-0.05	-1.486	-4.151	-8.238	-13.22	-17.748	-21.571	-23.241	-22.925	-20.59	-16.828	-12.349	-7.973	-4.165	-1.692	-0.352	-0.087	-0.405	-0.971	-1.509	-1.746	-1.556	-1.191	-0.685	-0.206	-0.018	-0.189	-0.694	-1.448	-2.226	-2.797	-2.861	-2.509	-1.619	-0.606	0.07	-0.05
	1.688	-0.063	-0.174	-0.666	-1.407	-2.139	-2.692	-2.741	-2.369	-1.531	-0.579	0.089	-0.024	-1.275	-3.761	-7.654	-12.522	-16.895	-20.571	-22.28	-21.981	-19.653	-16.464	-11.978	-7.706	-4.227	-1.817	-0.478	-0.142	-0.372	-0.849	-1.358	-1.532	-1.395	-1.087	-0.601	-0.203	-0.063	-0.174	-0.666	-1.407	-2.139	-2.692	-2.741	-2.369	-1.531	-0.579	0.089	-0.024
	1.822	-0.035	-0.212	-0.689	-1.368	-2.013	-2.482	-2.515	-2.264	-1.478	-0.564	0.082	0.017	-1.064	-3.346	-6.98	-11.308	-15.452	-18.999	-20.721	-20.761	-18.702	-15.354	-11.506	-7.648	-4.339	-1.918	-0.575	-0.179	-0.328	-0.741	-1.099	-1.252	-1.133	-0.874	-0.528	-0.168	-0.035	-0.212	-0.689	-1.368	-2.013	-2.482	-2.515	-2.264	-1.478	-0.564	0.082	0.017
	1.955	-0.028	-0.194	-0.654	-1.36	-1.968	-2.442	-2.508	-2.207	-1.453	-0.575	0.083	0.1	-0.871	-3.218	-6.419	-10.587	-14.726	-18.225	-20.069	-19.688	-17.789	-14.676	-11.068	-7.297	-4.195	-1.944	-0.662	-0.273	-0.312	-0.641	-0.97	-1.039	-0.976	-0.778	-0.458	-0.119	-0.028	-0.194	-0.654	-1.36	-1.968	-2.442	-2.508	-2.207	-1.453	-0.575	0.083	0.1
	2.088	-0.032	-0.227	-0.721	-1.336	-1.906	-2.422	-2.573	-2.239	-1.425	-0.519	0.116	0.085	-0.927	-3.199	-6.54	-10.77	-14.646	-18.278	-19.894	-19.742	-17.771	-14.534	-10.677	-6.997	-3.962	-1.818	-0.628	-0.26	-0.34	-0.677	-1.003	-1.163	-1.018	-0.719	-0.409	-0.116	-0.032	-0.227	-0.721	-1.336	-1.906	-2.422	-2.573	-2.239	-1.425	-0.519	0.116	0.085
	2.222	-0.055	-0.265	-0.748	-1.402	-2.067	-2.658	-2.68	-2.362	-1.58	-0.584	0.113	0.029	-1.088	-3.435	-7.086	-11.633	-15.516	-19.008	-20.829	-20.547	-18.423	-15.127	-11.065	-7.113	-4.005	-1.695	-0.484	-0.196	-0.391	-0.819	-1.214	-1.386	-1.243	-0.853	-0.478	-0.144	-0.055	-0.265	-0.748	-1.402	-2.067	-2.658	-2.68	-2.362	-1.58	-0.584	0.113	0.029
	2.355	-0.039	-0.233	-0.711	-1.418	-2.206	-2.74	-2.897	-2.501	-1.618	-0.649	0.08	0.032	-1.168	-3.704	-7.641	-12.33	-16.466	-20.049	-22.081	-21.796	-19.425	-15.933	-11.471	-7.281	-3.947	-1.519	-0.331	-0.129	-0.429	-0.945	-1.465	-1.664	-1.447	-1.028	-0.601	-0.166	-0.039	-0.233	-0.711	-1.418	-2.206	-2.74	-2.897	-2.501	-1.618	-0.649	0.08	0.032
	2.489	-0.006	-0.19	-0.704	-1.4	-2.241	-2.921	-2.942	-2.529	-1.714	-0.627	0.078	-0.007	-1.312	-3.967	-7.973	-12.778	-17.424	-21.262	-22.966	-22.503	-20.202	-16.424	-11.962	-7.586	-3.963	-1.571	-0.282	-0.051	-0.42	-1.025	-1.507	-1.758	-1.618	-1.171	-0.642	-0.212	-0.006	-0.19	-0.704	-1.4	-2.241	-2.921	-2.942	-2.529	-1.714	-0.627	0.078	-0.007
	2.622	0.029	-0.15	-0.669	-1.422	-2.206	-2.888	-2.901	-2.483	-1.61	-0.624	0.068	-0.015	-1.375	-4.144	-8.003	-12.797	-17.21	-21.202	-23.183	-22.515	-20.116	-16.353	-12.04	-7.72	-4.182	-1.641	-0.335	-0.082	-0.417	-1.014	-1.536	-1.696	-1.555	-1.146	-0.672	-0.18	0.029	-0.15	-0.669	-1.422	-2.206	-2.888	-2.901	-2.483	-1.61	-0.624	0.068	-0.015
	2.756	-0.014	-0.18	-0.682	-1.382	-2.094	-2.687	-2.731	-2.432	-1.57	-0.565	0.059	-0.012	-1.187	-3.786	-7.573	-12.365	-16.567	-20.44	-22.482	-21.869	-19.468	-15.992	-11.756	-7.582	-4.117	-1.706	-0.506	-0.129	-0.379	-0.895	-1.342	-1.519	-1.405	-1.005	-0.613	-0.15	-0.014	-0.18	-0.682	-1.382	-2.094	-2.687	-2.731	-2.432	-1.57	-0.565	0.059	-0.012
	2.889	-0.027	-0.192	-0.753	-1.42	-2.092	-2.583	-2.666	-2.318	-1.515	-0.58	0.07	0.015	-1.06	-3.579	-7.183	-11.772	-15.819	-19.617	-21.373	-20.774	-18.826	-15.652	-11.626	-7.501	-4.212	-1.825	-0.558	-0.153	-0.331	-0.773	-1.168	-1.301	-1.209	-0.914	-0.502	-0.145	-0.027	-0.192	-0.753	-1.42	-2.092	-2.583	-2.666	-2.318	-1.515	-0.58	0.07	0.015
	3.022	-0.041	-0.237	-0.739	-1.393	-2.018	-2.485	-2.577	-2.21	-1.466	-0.597	0.061	0.041	-1.134	-3.505	-6.94	-11.264	-15.49	-18.942	-20.735	-20.467	-18.304	-15.074	-11.357	-7.401	-4.212	-1.939	-0.607	-0.188	-0.326	-0.694	-1.083	-1.221	-1.06	-0.794	-0.46	-0.115	-0.041	-0.237	-0.739	-1.393	-2.018	-2.485	-2.577	-2.21	-1.466	-0.597	0.061	0.041
	3.156	-0.069	-0.239	-0.694	-1.403	-2.037	-2.566	-2.651	-2.312	-1.544	-0.602	0.073	0.071	-1.016	-3.525	-7.222	-11.502	-15.687	-19.232	-21.104	-20.587	-18.594	-15.222	-11.146	-7.286	-4.039	-1.815	-0.493	-0.169	-0.357	-0.791	-1.183	-1.321	-1.165	-0.801	-0.44	-0.13	-0.069	-0.239	-0.694	-1.403	-2.037	-2.566	-2.651	-2.312	-1.544	-0.602	0.073	0.071
	3.289	-0.039	-0.264	-0.761	-1.45	-2.151	-2.686	-2.795	-2.395	-1.534	-0.565	0.068	-0.045	-1.248	-3.803	-7.591	-12.211	-16.497	-20.041	-21.854	-21.427	-19.089	-15.628	-11.497	-7.349	-4.018	-1.706	-0.473	-0.178	-0.413	-0.917	-1.307	-1.439	-1.34	-0.972	-0.545	-0.151	-0.039	-0.264	-0.761	-1.45	-2.151	-2.686	-2.795	-2.395	-1.534	-0.565	0.068	-0.045
	3.423	-0.04	-0.245	-0.768	-1.515	-2.275	-2.844	-2.843	-2.507	-1.601	-0.591	0.079	-0.05	-1.329	-4.026	-7.964	-12.868	-17.264	-21.097	-23.037	-22.513	-19.921	-16.455	-11.863	-7.616	-4.187	-1.721	-0.459	-0.115	-0.428	-0.97	-1.49	-1.661	-1.495	-1.084	-0.62	-0.16	-0.04	-0.245	-0.768	-1.515	-2.275	-2.844	-2.843	-2.507	-1.601	-0.591	0.079	-0.05
	3.556	-0.05	-0.224	-0.739	-1.523	-2.258	-2.875	-2.953	-2.567	-1.657	-0.61	0.033	-0.093	-1.376	-4.2	-8.473	-13.387	-17.833	-21.796	-23.566	-22.863	-20.313	-16.656	-12.055	-7.757	-4.18	-1.657	-0.38	-0.131	-0.44	-1	-1.559	-1.729	-1.569	-1.169	-0.673	-0.203	-0.05	-0.224	-0.739	-1.523	-2.258	-2.875	-2.953	-2.567	-1.657	-0.61	0.033	-0.093
	3.689	-0.055	-0.229	-0.728	-1.476	-2.238	-2.852	-2.875	-2.513	-1.559	-0.605	0.018	-0.144	-1.457	-4.107	-8.136	-13.186	-17.732	-21.452	-23.256	-22.814	-20.177	-16.562	-12.107	-7.735	-4.276	-1.759	-0.379	-0.137	-0.424	-0.948	-1.464	-1.643	-1.459	-1.098	-0.624	-0.198	-0.055	-0.229	-0.728	-1.476	-2.238	-2.852	-2.875	-2.513	-1.559	-0.605	0.018	-0.144
	3.823	-0.031	-0.206	-0.679	-1.448	-2.189	-2.767	-2.749	-2.412	-1.489	-0.556	0.047	-0.149	-1.44	-3.998	-7.901	-12.788	-17.139	-20.966	-22.358	-22.004	-19.637	-16.201	-11.85	-7.746	-4.415	-1.866	-0.502	-0.152	-0.381	-0.846	-1.313	-1.489	-1.332	-0.969	-0.53	-0.175	-0.031	-0.206	-0.679	-1.448	-2.189	-2.767	-2.749	-2.412	-1.489	-0.556	0.047	-0.149
	3.956	-0.033	-0.219	-0.701	-1.444	-2.116	-2.593	-2.616	-2.254	-1.498	-0.608	0.035	-0.132	-1.289	-3.833	-7.601	-12.317	-16.487	-20.154	-21.613	-21.369	-19.375	-15.887	-11.825	-7.635	-4.351	-1.953	-0.574	-0.188	-0.363	-0.751	-1.165	-1.294	-1.187	-0.867	-0.501	-0.15	-0.033	-0.219	-0.701	-1.444	-2.116	-2.593	-2.616	-2.254	-1.498	-0.608	0.035	-0.132
	4.09	-0.061	-0.25	-0.764	-1.482	-2.061	-2.599	-2.677	-2.263	-1.489	-0.591	0.015	-0.089	-1.311	-3.801	-7.538	-12.21	-16.355	-20.068	-21.654	-21.319	-19.157	-15.711	-11.633	-7.741	-4.36	-1.93	-0.612	-0.206	-0.365	-0.773	-1.138	-1.293	-1.143	-0.836	-0.487	-0.124	-0.061	-0.25	-0.764	-1.482	-2.061	-2.599	-2.677	-2.263	-1.489	-0.591	0.015	-0.089
	4.223	-0.061	-0.267	-0.77	-1.448	-2.14	-2.695	-2.754	-2.366	-1.524	-0.571	0.013	-0.069	-1.331	-3.957	-7.859	-12.506	-16.966	-20.463	-22.154	-21.714	-19.428	-16.03	-11.647	-7.675	-4.301	-1.829	-0.574	-0.222	-0.402	-0.815	-1.213	-1.36	-1.212	-0.891	-0.501	-0.15	-0.061	-0.267	-0.77	-1.448	-2.14	-2.695	-2.754	-2.366	-1.524	-0.571	0.013	-0.069
	4.357	-0.033	-0.228	-0.772	-1.483	-2.29	-2.835	-2.934	-2.553	-1.57	-0.588	0.04	-0.148	-1.378	-4.118	-8.192	-13.063	-17.439	-21.337	-22.977	-22.437	-20.187	-16.486	-12.021	-7.75	-4.272	-1.709	-0.413	-0.164	-0.452	-0.966	-1.421	-1.54	-1.423	-0.999	-0.539	-0.158	-0.033	-0.228	-0.772	-1.483	-2.29	-2.835	-2.934	-2.553	-1.57	-0.588	0.04	-0.148
	4.49	-0.003	-0.222	-0.752	-1.532	-2.362	-2.873	-3	-2.585	-1.651	-0.649	0.059	-0.101	-1.508	-4.316	-8.457	-13.619	-18.008	-21.887	-23.82	-23.126	-20.56	-16.715	-12.225	-7.807	-4.18	-1.683	-0.369	-0.118	-0.456	-1.03	-1.542	-1.682	-1.489	-1.127	-0.618	-0.179	-0.003	-0.222	-0.752	-1.532	-2.362	-2.873	-3	-2.585	-1.651	-0.649	0.059	-0.101
	4.623	-0.046	-0.189	-0.731	-1.491	-2.257	-2.828	-2.913	-2.501	-1.632	-0.634	0.039	-0.151	-1.6	-4.49	-8.69	-13.687	-18.149	-22.069	-23.742	-23.302	-20.854	-17.012	-12.456	-7.795	-4.296	-1.745	-0.405	-0.14	-0.421	-0.99	-1.518	-1.685	-1.514	-1.118	-0.624	-0.197	-0.046	-0.189	-0.731	-1.491	-2.257	-2.828	-2.913	-2.501	-1.632	-0.634	0.039	-0.151
	4.757	-0.009	-0.215	-0.715	-1.483	-2.133	-2.768	-2.797	-2.431	-1.553	-0.593	0.05	-0.203	-1.602	-4.38	-8.491	-13.396	-17.794	-21.732	-23.34	-22.964	-20.36	-16.864	-12.22	-7.772	-4.351	-1.861	-0.459	-0.128	-0.37	-0.873	-1.373	-1.6	-1.402	-1.065	-0.567	-0.176	-0.009	-0.215	-0.715	-1.483	-2.133	-2.768	-2.797	-2.431	-1.553	-0.593	0.05	-0.203
	4.89	-0.03	-0.251	-0.777	-1.491	-2.19	-2.698	-2.779	-2.396	-1.485	-0.571	0.056	-0.188	-1.569	-4.209	-8.306	-13.108	-17.296	-21.133	-22.87	-22.704	-19.954	-16.315	-12.007	-7.78	-4.388	-1.941	-0.55	-0.176	-0.384	-0.819	-1.283	-1.438	-1.275	-0.964	-0.527	-0.153	-0.03	-0.251	-0.777	-1.491	-2.19	-2.698	-2.779	-2.396	-1.485	-0.571	0.056	-0.188
	5.024	-0.074	-0.261	-0.767	-1.443	-2.115	-2.576	-2.662	-2.314	-1.459	-0.585	0.046	-0.134	-1.495	-4.142	-8.032	-12.84	-17.179	-20.936	-22.598	-22.271	-19.775	-16.158	-11.988	-7.844	-4.459	-2.031	-0.595	-0.2	-0.38	-0.788	-1.22	-1.34	-1.18	-0.863	-0.477	-0.144	-0.074	-0.261	-0.767	-1.443	-2.115	-2.576	-2.662	-2.314	-1.459	-0.585	0.046	-0.134
	5.157	-0.07	-0.263	-0.791	-1.468	-2.172	-2.717	-2.76	-2.331	-1.499	-0.563	0.049	-0.159	-1.506	-4.191	-8.051	-12.806	-17.152	-20.76	-22.412	-22.009	-19.798	-16.077	-11.889	-7.678	-4.35	-1.913	-0.618	-0.231	-0.406	-0.831	-1.26	-1.434	-1.231	-0.89	-0.442	-0.122	-0.07	-0.263	-0.791	-1.468	-2.172	-2.717	-2.76	-2.331	-1.499	-0.563	0.049	-0.159
	5.291	-0.07	-0.269	-0.753	-1.55	-2.182	-2.767	-2.849	-2.425	-1.572	-0.625	0.027	-0.162	-1.678	-4.409	-8.239	-13.211	-17.627	-21.167	-23.033	-22.608	-20.026	-16.36	-12.028	-7.743	-4.423	-1.906	-0.579	-0.17	-0.416	-0.891	-1.339	-1.449	-1.263	-0.936	-0.465	-0.115	-0.07	-0.269	-0.753	-1.55	-2.182	-2.767	-2.849	-2.425	-1.572	-0.625	0.027	-0.162
	5.424	-0.063	-0.244	-0.772	-1.524	-2.248	-2.853	-2.967	-2.512	-1.628	-0.628	-0.006	-0.17	-1.723	-4.525	-8.653	-13.712	-18.258	-22.015	-23.695	-23.283	-20.507	-16.761	-12.21	-7.725	-4.3	-1.76	-0.443	-0.105	-0.451	-1.022	-1.437	-1.615	-1.373	-1.002	-0.553	-0.166	-0.063	-0.244	-0.772	-1.524	-2.248	-2.853	-2.967	-2.512	-1.628	-0.628	-0.006	-0.17
	5.557	-0.06	-0.238	-0.788	-1.57	-2.285	-2.858	-2.942	-2.518	-1.649	-0.607	0.037	-0.175	-1.772	-4.7	-8.885	-13.865	-18.509	-22.264	-23.96	-23.396	-20.882	-17.024	-12.478	-8.005	-4.335	-1.743	-0.473	-0.143	-0.456	-1.05	-1.462	-1.656	-1.421	-1.118	-0.637	-0.178	-0.06	-0.238	-0.788	-1.57	-2.285	-2.858	-2.942	-2.518	-1.649	-0.607	0.037	-0.175
	5.691	-0.046	-0.198	-0.762	-1.59	-2.317	-2.91	-2.939	-2.456	-1.656	-0.589	0.016	-0.243	-1.686	-4.643	-9.027	-14.038	-18.744	-22.474	-23.952	-23.577	-21.109	-17.212	-12.66	-8.117	-4.401	-1.828	-0.446	-0.154	-0.431	-0.997	-1.453	-1.667	-1.462	-1.075	-0.595	-0.183	-0.046	-0.198	-0.762	-1.59	-2.317	-2.91	-2.939	-2.456	-1.656	-0.589	0.016	-0.243
	5.824	-0.036	-0.23	-0.774	-1.537	-2.254	-2.848	-2.812	-2.371	-1.545	-0.579	0.001	-0.267	-1.672	-4.663	-8.924	-13.665	-18.288	-22.004	-23.607	-23.283	-20.666	-17.011	-12.386	-8.106	-4.542	-1.94	-0.563	-0.163	-0.402	-0.894	-1.353	-1.521	-1.346	-1.027	-0.566	-0.161	-0.036	-0.23	-0.774	-1.537	-2.254	-2.848	-2.812	-2.371	-1.545	-0.579	0.001	-0.267
	5.958	-0.073	-0.278	-0.783	-1.504	-2.155	-2.663	-2.71	-2.336	-1.477	-0.523	-0.009	-0.203	-1.612	-4.545	-8.685	-13.474	-17.947	-21.891	-23.34	-22.863	-20.438	-16.752	-12.394	-8.032	-4.485	-2.006	-0.625	-0.207	-0.366	-0.8	-1.265	-1.467	-1.239	-0.892	-0.513	-0.164	-0.073	-0.278	-0.783	-1.504	-2.155	-2.663	-2.71	-2.336	-1.477	-0.523	-0.009	-0.203
	6.091	-0.08	-0.284	-0.789	-1.484	-2.176	-2.636	-2.668	-2.316	-1.509	-0.546	0.013	-0.151	-1.641	-4.448	-8.542	-13.431	-17.761	-21.56	-23.165	-22.494	-20.313	-16.629	-12.222	-8.105	-4.61	-2.037	-0.611	-0.239	-0.363	-0.783	-1.207	-1.355	-1.238	-0.897	-0.5	-0.162	-0.08	-0.284	-0.789	-1.484	-2.176	-2.636	-2.668	-2.316	-1.509	-0.546	0.013	-0.151
	6.224	-0.051	-0.32	-0.784	-1.565	-2.235	-2.72	-2.806	-2.421	-1.544	-0.584	0.008	-0.197	-1.68	-4.51	-8.613	-13.593	-17.816	-21.754	-23.201	-22.887	-20.336	-16.751	-12.296	-8.041	-4.541	-2.014	-0.619	-0.235	-0.414	-0.876	-1.298	-1.461	-1.312	-0.951	-0.519	-0.143	-0.051	-0.32	-0.784	-1.565	-2.235	-2.72	-2.806	-2.421	-1.544	-0.584	0.008	-0.197
	6.358	-0.049	-0.285	-0.819	-1.645	-2.332	-2.811	-2.928	-2.428	-1.597	-0.568	0.003	-0.292	-1.818	-4.607	-8.792	-13.77	-18.152	-22.153	-23.81	-23.11	-20.539	-16.908	-12.38	-7.853	-4.369	-1.899	-0.561	-0.188	-0.427	-0.917	-1.423	-1.571	-1.366	-0.996	-0.55	-0.125	-0.049	-0.285	-0.819	-1.645	-2.332	-2.811	-2.928	-2.428	-1.597	-0.568	0.003	-0.292
	6.491	-0.048	-0.25	-0.814	-1.62	-2.328	-2.86	-2.976	-2.492	-1.613	-0.599	0.003	-0.273	-1.803	-4.654	-8.906	-14.084	-18.745	-22.697	-24.501	-23.868	-21.255	-17.337	-12.517	-8.124	-4.508	-1.872	-0.491	-0.189	-0.463	-0.981	-1.451	-1.652	-1.453	-1	-0.564	-0.161	-0.048	-0.25	-0.814	-1.62	-2.328	-2.86	-2.976	-2.492	-1.613	-0.599	0.003	-0.273
	6.625	-0.045	-0.234	-0.789	-1.617	-2.315	-2.849	-2.967	-2.524	-1.544	-0.567	-0.019	-0.35	-1.838	-4.867	-9.315	-14.472	-18.997	-22.95	-24.762	-24.147	-21.425	-17.618	-12.808	-8.194	-4.463	-1.903	-0.517	-0.166	-0.441	-0.993	-1.456	-1.694	-1.481	-1.063	-0.604	-0.179	-0.045	-0.234	-0.789	-1.617	-2.315	-2.849	-2.967	-2.524	-1.544	-0.567	-0.019	-0.35
	6.758	-0.093	-0.297	-0.796	-1.589	-2.292	-2.862	-2.904	-2.501	-1.52	-0.578	0	-0.331	-1.842	-4.723	-9.199	-14.32	-18.799	-22.616	-24.415	-23.954	-21.348	-17.439	-12.825	-8.299	-4.662	-1.989	-0.565	-0.206	-0.409	-0.931	-1.444	-1.613	-1.407	-1.044	-0.621	-0.209	-0.093	-0.297	-0.796	-1.589	-2.292	-2.862	-2.904	-2.501	-1.52	-0.578	0	-0.331
	6.892	-0.087	-0.274	-0.736	-1.525	-2.232	-2.704	-2.761	-2.425	-1.498	-0.583	-0.018	-0.265	-1.849	-4.683	-8.792	-13.974	-18.374	-22.228	-24.007	-23.606	-21.008	-17.156	-12.565	-8.218	-4.696	-2.09	-0.601	-0.19	-0.355	-0.833	-1.335	-1.477	-1.313	-0.935	-0.537	-0.178	-0.087	-0.274	-0.736	-1.525	-2.232	-2.704	-2.761	-2.425	-1.498	-0.583	-0.018	-0.265
	7.025	-0.06	-0.241	-0.772	-1.551	-2.195	-2.642	-2.747	-2.386	-1.499	-0.576	-0.029	-0.331	-1.85	-4.745	-8.832	-13.732	-18.229	-21.802	-23.759	-23.152	-20.729	-16.999	-12.478	-8.227	-4.765	-2.146	-0.672	-0.224	-0.345	-0.761	-1.211	-1.408	-1.256	-0.872	-0.47	-0.151	-0.06	-0.241	-0.772	-1.551	-2.195	-2.642	-2.747	-2.386	-1.499	-0.576	-0.029	-0.331
	7.158	-0.058	-0.256	-0.794	-1.547	-2.22	-2.734	-2.767	-2.382	-1.503	-0.587	0.008	-0.275	-1.702	-4.633	-8.867	-13.925	-18.28	-21.877	-23.685	-23.238	-20.651	-17.108	-12.615	-8.165	-4.607	-2.108	-0.678	-0.214	-0.353	-0.821	-1.216	-1.378	-1.27	-0.922	-0.467	-0.127	-0.058	-0.256	-0.794	-1.547	-2.22	-2.734	-2.767	-2.382	-1.503	-0.587	0.008	-0.275
	7.292	-0.021	-0.276	-0.827	-1.58	-2.235	-2.772	-2.857	-2.437	-1.547	-0.593	0.031	-0.314	-1.817	-4.802	-9.047	-13.923	-18.539	-22.132	-23.962	-23.327	-20.929	-17.182	-12.635	-8.104	-4.609	-2	-0.584	-0.226	-0.407	-0.935	-1.324	-1.462	-1.336	-0.96	-0.527	-0.138	-0.021	-0.276	-0.827	-1.58	-2.235	-2.772	-2.857	-2.437	-1.547	-0.593	0.031	-0.314
	7.425	-0.014	-0.294	-0.843	-1.62	-2.347	-2.88	-2.885	-2.462	-1.546	-0.595	0.018	-0.324	-1.876	-4.902	-9.201	-14.354	-18.965	-22.603	-24.55	-23.887	-21.229	-17.403	-12.57	-8.011	-4.577	-1.939	-0.566	-0.227	-0.444	-0.924	-1.395	-1.592	-1.404	-1.026	-0.589	-0.147	-0.014	-0.294	-0.843	-1.62	-2.347	-2.88	-2.885	-2.462	-1.546	-0.595	0.018	-0.324
	7.559	-0.059	-0.292	-0.854	-1.607	-2.39	-2.917	-2.912	-2.5	-1.568	-0.618	0.013	-0.353	-1.913	-5.033	-9.439	-14.689	-19.249	-23.035	-24.937	-24.154	-21.501	-17.507	-12.65	-8.069	-4.639	-1.982	-0.516	-0.156	-0.456	-0.995	-1.394	-1.628	-1.456	-1.024	-0.584	-0.152	-0.059	-0.292	-0.854	-1.607	-2.39	-2.917	-2.912	-2.5	-1.568	-0.618	0.013	-0.353
	7.692	-0.045	-0.251	-0.803	-1.623	-2.351	-2.841	-2.928	-2.448	-1.549	-0.572	-0.03	-0.387	-1.968	-5.02	-9.273	-14.514	-19.188	-23.022	-24.746	-24.094	-21.453	-17.456	-12.921	-8.287	-4.575	-1.955	-0.501	-0.151	-0.42	-0.951	-1.405	-1.602	-1.468	-1.032	-0.55	-0.163	-0.045	-0.251	-0.803	-1.623	-2.351	-2.841	-2.928	-2.448	-1.549	-0.572	-0.03	-0.387
	7.826	-0.056	-0.256	-0.854	-1.623	-2.272	-2.824	-2.759	-2.338	-1.47	-0.561	-0.028	-0.368	-1.922	-5.077	-9.336	-14.348	-18.97	-22.95	-24.764	-24.024	-21.442	-17.587	-12.927	-8.389	-4.696	-2.063	-0.612	-0.216	-0.38	-0.863	-1.302	-1.498	-1.337	-1.005	-0.55	-0.179	-0.056	-0.256	-0.854	-1.623	-2.272	-2.824	-2.759	-2.338	-1.47	-0.561	-0.028	-0.368
	7.959	-0.037	-0.276	-0.829	-1.549	-2.31	-2.762	-2.728	-2.27	-1.469	-0.556	-0.002	-0.414	-1.89	-4.989	-9.279	-14.355	-18.683	-22.554	-24.174	-23.727	-21.038	-17.297	-12.841	-8.514	-4.804	-2.178	-0.678	-0.241	-0.361	-0.786	-1.207	-1.444	-1.278	-0.935	-0.493	-0.159	-0.037	-0.276	-0.829	-1.549	-2.31	-2.762	-2.728	-2.27	-1.469	-0.556	-0.002	-0.414
	8.092	-0.042	-0.289	-0.818	-1.56	-2.177	-2.635	-2.705	-2.286	-1.465	-0.581	-0.005	-0.371	-1.87	-4.835	-9.181	-14.154	-18.616	-22.298	-24.095	-23.618	-20.955	-17.289	-12.706	-8.392	-4.868	-2.212	-0.682	-0.218	-0.412	-0.798	-1.206	-1.418	-1.22	-0.889	-0.483	-0.147	-0.042	-0.289	-0.818	-1.56	-2.177	-2.635	-2.705	-2.286	-1.465	-0.581	-0.005	-0.371
	8.226	-0.075	-0.284	-0.836	-1.619	-2.218	-2.711	-2.714	-2.352	-1.493	-0.567	-0.017	-0.359	-1.957	-4.926	-9.12	-14.222	-18.871	-22.445	-24.247	-23.804	-20.987	-17.236	-12.706	-8.306	-4.773	-2.121	-0.639	-0.205	-0.419	-0.866	-1.26	-1.385	-1.269	-0.889	-0.494	-0.121	-0.075	-0.284	-0.836	-1.619	-2.218	-2.711	-2.714	-2.352	-1.493	-0.567	-0.017	-0.359
	8.359	-0.052	-0.268	-0.872	-1.644	-2.319	-2.9	-2.866	-2.407	-1.547	-0.58	-0.018	-0.366	-1.828	-4.873	-9.398	-14.557	-19.246	-22.881	-24.537	-24.105	-21.29	-17.475	-12.829	-8.324	-4.714	-2.078	-0.57	-0.228	-0.455	-0.946	-1.352	-1.468	-1.347	-0.932	-0.513	-0.144	-0.052	-0.268	-0.872	-1.644	-2.319	-2.9	-2.866	-2.407	-1.547	-0.58	-0.018	-0.366
	8.493	-0.064	-0.275	-0.878	-1.628	-2.387	-2.973	-2.93	-2.47	-1.578	-0.593	-0.046	-0.343	-1.915	-4.997	-9.44	-14.685	-19.4	-23.448	-25.041	-24.34	-21.747	-17.734	-12.914	-8.272	-4.595	-1.976	-0.535	-0.185	-0.433	-0.974	-1.424	-1.562	-1.422	-0.995	-0.553	-0.166	-0.064	-0.275	-0.878	-1.628	-2.387	-2.973	-2.93	-2.47	-1.578	-0.593	-0.046	-0.343
	8.626	-0.055	-0.279	-0.883	-1.675	-2.366	-2.898	-2.887	-2.474	-1.552	-0.635	-0.033	-0.342	-1.909	-5.045	-9.483	-14.867	-19.63	-23.711	-25.384	-24.646	-21.952	-17.742	-12.988	-8.336	-4.669	-1.976	-0.542	-0.188	-0.411	-0.933	-1.386	-1.552	-1.378	-1.007	-0.546	-0.173	-0.055	-0.279	-0.883	-1.675	-2.366	-2.898	-2.887	-2.474	-1.552	-0.635	-0.033	-0.342
	8.76	-0.059	-0.282	-0.896	-1.639	-2.327	-2.841	-2.831	-2.443	-1.542	-0.594	-0.058	-0.426	-1.995	-5.106	-9.569	-14.809	-19.449	-23.211	-25.058	-24.51	-21.831	-17.711	-13.094	-8.439	-4.757	-2.013	-0.574	-0.202	-0.424	-0.876	-1.377	-1.557	-1.352	-0.993	-0.536	-0.158	-0.059	-0.282	-0.896	-1.639	-2.327	-2.841	-2.831	-2.443	-1.542	-0.594	-0.058	-0.426
	8.893	-0.044	-0.245	-0.859	-1.562	-2.262	-2.699	-2.731	-2.357	-1.501	-0.552	-0.041	-0.457	-2.062	-5.138	-9.42	-14.46	-19.08	-22.703	-24.829	-24.144	-21.679	-17.746	-13.017	-8.53	-4.818	-2.149	-0.665	-0.208	-0.385	-0.868	-1.258	-1.437	-1.284	-0.942	-0.532	-0.146	-0.044	-0.245	-0.859	-1.562	-2.262	-2.699	-2.731	-2.357	-1.501	-0.552	-0.041	-0.457
	9.026	-0.076	-0.284	-0.77	-1.526	-2.274	-2.742	-2.809	-2.328	-1.494	-0.562	-0.017	-0.419	-1.981	-4.974	-9.337	-14.332	-18.937	-22.889	-24.758	-24.067	-21.46	-17.685	-12.976	-8.459	-4.692	-2.148	-0.643	-0.221	-0.378	-0.808	-1.206	-1.376	-1.275	-0.91	-0.48	-0.138	-0.076	-0.284	-0.77	-1.526	-2.274	-2.742	-2.809	-2.328	-1.494	-0.562	-0.017	-0.419
	9.16	-0.065	-0.295	-0.789	-1.541	-2.243	-2.785	-2.711	-2.343	-1.566	-0.564	-0.008	-0.41	-1.97	-4.918	-9.356	-14.505	-18.851	-22.875	-24.617	-23.928	-21.36	-17.738	-13.001	-8.373	-4.768	-2.185	-0.68	-0.211	-0.387	-0.796	-1.221	-1.371	-1.211	-0.879	-0.47	-0.142	-0.065	-0.295	-0.789	-1.541	-2.243	-2.785	-2.711	-2.343	-1.566	-0.564	-0.008	-0.41
	9.293	-0.05	-0.32	-0.836	-1.599	-2.329	-2.858	-2.772	-2.376	-1.494	-0.486	-0.011	-0.377	-1.91	-4.945	-9.431	-14.567	-19.158	-23.01	-24.836	-24.226	-21.542	-17.627	-12.973	-8.42	-4.782	-2.069	-0.645	-0.209	-0.411	-0.835	-1.285	-1.48	-1.261	-0.943	-0.515	-0.153	-0.05	-0.32	-0.836	-1.599	-2.329	-2.858	-2.772	-2.376	-1.494	-0.486	-0.011	-0.377
[truncated: 24 more columns]

## Sheet: Fig2df_tr-SHGPol_XY_raw
I_SHG (uV)	Delay (ps)
	Column1	Column2	Column3	Column4	Column5	Column6	Column7	Column8	Column9	Column10	Column11	Column12	Column13	Column14	Column15	Column16	Column17	Column18	Column19	Column20	Column21	Column22	Column23	Column24	Column25	Column26	Column27	Column28	Column29	Column30	Column31	Column32	Column33	Column34	Column35	Column36	Column37	Column38	Column39	Column40	Column41	Column42	Column43	Column44	Column45	Column46	Column47	Column48	Column49
Polar Angle (deg)		0	5	10	15	20	25	30	35	40	45	50	55	60	65	70	75	80	85	90	95	100	105	110	115	120	125	130	135	140	145	150	155	160	165	170	175	180	185	190	195	200	205	210	215	220	225	230	235
	-0.713	-0.02	0.008	-0.07	-0.01	0.02	0.16	0.053	0.181	0.094	0.337	0.161	0.061	0.232	0.13	0.124	0.047	-0.036	0.003	0.001	-0.062	-0.058	-0.191	0.027	0.124	0.158	-0.015	0.184	0.18	0.259	0.175	0.008	0.194	0.148	0.066	0.062	-0.021	-0.02	0.008	-0.07	-0.01	0.02	0.16	0.053	0.181	0.094	0.337	0.161	0.061
	-0.58	0.038	-0.007	0.007	-0.038	0.055	-0.072	0.012	-0.012	-0.008	-0.112	-0.023	-0.121	-0.163	-0.029	-0.034	0.012	-0.045	0.001	-0.003	0.024	-0.063	0.069	-0.02	0.037	0.025	0.231	0.121	0.02	-0.024	0.06	0.089	-0.004	0	0.038	-0.02	0.008	0.038	-0.007	0.007	-0.038	0.055	-0.072	0.012	-0.012	-0.008	-0.112	-0.023	-0.121
	-0.447	-0.078	-0.032	0.015	-0.048	-0.162	-0.212	-0.219	-0.347	-0.296	-0.46	-0.423	-0.23	-0.356	-0.379	-0.317	-0.176	0.017	-0.014	0.012	0.055	0.116	0.104	-0.088	-0.284	-0.368	-0.434	-0.545	-0.403	-0.478	-0.465	-0.283	-0.349	-0.243	-0.194	-0.131	-0.046	-0.078	-0.032	0.015	-0.048	-0.162	-0.212	-0.219	-0.347	-0.296	-0.46	-0.423	-0.23
	-0.313	-1	-0.787	-0.936	-1.44	-1.712	-2.264	-2.772	-3.386	-3.879	-4.456	-4.864	-4.657	-4.52	-4.119	-3.22	-1.866	-0.872	-0.262	0.016	0.02	-0.296	-0.758	-1.823	-2.804	-3.735	-4.313	-4.599	-4.162	-4.314	-3.939	-3.159	-2.734	-1.929	-1.613	-1.382	-1.004	-1	-0.787	-0.936	-1.44	-1.712	-2.264	-2.772	-3.386	-3.879	-4.456	-4.864	-4.657
	-0.18	-5.593	-5.814	-6.733	-8.286	-10.376	-13.463	-16.649	-20.231	-23.714	-26.532	-27.725	-27.265	-24.765	-20.734	-15.407	-9.871	-5.132	-1.892	-0.61	-1.457	-4.052	-7.853	-12.886	-18.144	-22.718	-25.533	-26.307	-25.821	-24.017	-20.983	-17.537	-14.338	-11.199	-8.786	-7.132	-5.977	-5.593	-5.814	-6.733	-8.286	-10.376	-13.463	-16.649	-20.231	-23.714	-26.532	-27.725	-27.265
	-0.046	-14.189	-14.877	-17.099	-21.003	-26.891	-34.794	-43.66	-52.854	-61.859	-68.701	-71.549	-69.666	-63.114	-52.558	-39.245	-25.303	-13.107	-4.925	-1.731	-3.886	-10.63	-20.875	-33.773	-46.639	-57.309	-64.645	-67.466	-66.228	-61.226	-53.347	-44.264	-35.678	-27.864	-22.093	-17.737	-15.085	-14.189	-14.877	-17.099	-21.003	-26.891	-34.794	-43.66	-52.854	-61.859	-68.701	-71.549	-69.666
	0.087	-17.974	-18.671	-21.631	-26.453	-33.897	-43.784	-55.121	-67.104	-78.232	-86.713	-90.364	-87.924	-79.83	-66.828	-50.054	-32.509	-17.316	-6.734	-2.258	-4.578	-13.012	-25.998	-42.262	-58.384	-72.562	-81.55	-85.051	-83.009	-76.807	-67.166	-55.708	-44.896	-35.158	-27.669	-22.298	-19.114	-17.974	-18.671	-21.631	-26.453	-33.897	-43.784	-55.121	-67.104	-78.232	-86.713	-90.364	-87.924
	0.22	-19.94	-20.759	-23.968	-29.209	-37.271	-47.855	-59.969	-73.346	-85.6	-94.768	-98.787	-95.848	-86.877	-72.372	-54.236	-35.343	-19.123	-7.553	-2.398	-4.564	-13.323	-27.225	-44.353	-61.926	-77.515	-87.901	-92.177	-90.55	-83.861	-73.498	-61.081	-49.513	-38.816	-30.644	-24.809	-21.23	-19.94	-20.759	-23.968	-29.209	-37.271	-47.855	-59.969	-73.346	-85.6	-94.768	-98.787	-95.848
	0.354	-21.433	-22.293	-25.771	-31.426	-39.769	-51.195	-64.368	-78.601	-91.691	-101.474	-105.742	-102.582	-93.002	-77.495	-58.113	-37.895	-20.56	-8.11	-2.45	-4.787	-14.203	-29.44	-47.754	-66.735	-83.347	-94.758	-99.401	-97.689	-90.038	-79.046	-65.862	-53.344	-41.819	-32.902	-26.638	-22.792	-21.433	-22.293	-25.771	-31.426	-39.769	-51.195	-64.368	-78.601	-91.691	-101.474	-105.742	-102.582
	0.487	-16.045	-16.629	-19.081	-23.215	-29.337	-38.024	-48.335	-59.12	-69.811	-77.94	-81.919	-80.125	-73.107	-61.249	-46.308	-30.466	-16.449	-6.378	-1.902	-3.736	-11.283	-23.429	-37.909	-52.586	-65.457	-73.632	-77.217	-75.435	-69.598	-60.761	-50.208	-40.33	-31.583	-24.766	-19.994	-17.068	-16.045	-16.629	-19.081	-23.215	-29.337	-38.024	-48.335	-59.12	-69.811	-77.94	-81.919	-80.125
	0.621	-9.758	-10.1	-11.474	-14.021	-18.007	-23.666	-30.322	-37.884	-45.387	-51.587	-55.2	-55.154	-51.218	-43.464	-33.343	-22.184	-12.025	-4.581	-1.313	-2.688	-8.31	-16.98	-27.229	-37.045	-45.503	-50.667	-52.147	-50.313	-46.124	-39.996	-32.755	-26.138	-20.166	-15.732	-12.613	-10.616	-9.758	-10.1	-11.474	-14.021	-18.007	-23.666	-30.322	-37.884	-45.387	-51.587	-55.2	-55.154
	0.754	-6.328	-6.542	-7.397	-9.181	-12.134	-16.107	-21.206	-27.016	-33.162	-38.401	-41.78	-42.341	-39.899	-34.648	-26.845	-18.087	-9.933	-3.832	-1.119	-2.108	-6.594	-13.55	-21.548	-28.989	-35.225	-38.517	-39.444	-38.025	-34.576	-29.605	-23.99	-18.95	-14.34	-10.948	-8.674	-6.994	-6.328	-6.542	-7.397	-9.181	-12.134	-16.107	-21.206	-27.016	-33.162	-38.401	-41.78	-42.341
	0.888	-3.654	-3.679	-4.246	-5.432	-7.463	-10.764	-14.736	-19.226	-24.373	-29.073	-32.409	-33.407	-32.024	-28.034	-21.962	-14.769	-8.036	-3.072	-0.849	-1.679	-5.365	-10.89	-17.124	-23.026	-27.536	-29.82	-30.528	-29.015	-25.948	-21.942	-17.313	-13.351	-9.771	-7.212	-5.427	-4.124	-3.654	-3.679	-4.246	-5.432	-7.463	-10.764	-14.736	-19.226	-24.373	-29.073	-32.409	-33.407
	1.021	-2.407	-2.317	-2.9	-3.872	-5.643	-8.492	-12.053	-16.218	-20.874	-25.238	-28.571	-29.905	-29.142	-25.79	-20.29	-13.807	-7.721	-2.921	-0.789	-1.518	-4.712	-9.519	-15.108	-20.424	-24.462	-26.743	-26.933	-25.321	-22.273	-18.61	-14.525	-11.064	-7.95	-5.626	-4.012	-2.98	-2.407	-2.317	-2.9	-3.872	-5.643	-8.492	-12.053	-16.218	-20.874	-25.238	-28.571	-29.905
	1.154	-2.231	-2.211	-2.796	-3.73	-5.541	-8.178	-11.793	-16.05	-20.477	-25.088	-28.233	-29.999	-28.707	-25.561	-20.273	-13.555	-7.472	-2.884	-0.731	-1.61	-4.979	-9.939	-15.565	-20.75	-24.564	-26.205	-26.394	-24.549	-21.585	-17.717	-13.914	-10.365	-7.333	-5.259	-3.751	-2.828	-2.231	-2.211	-2.796	-3.73	-5.541	-8.178	-11.793	-16.05	-20.477	-25.088	-28.233	-29.999
	1.288	-2.776	-2.894	-3.358	-4.329	-6.153	-8.858	-12.293	-16.776	-21.229	-25.937	-29.097	-30.416	-29.548	-26.179	-20.679	-13.845	-7.608	-2.969	-0.83	-1.876	-5.482	-10.894	-16.5	-21.768	-25.836	-27.625	-27.439	-25.343	-22.508	-18.344	-14.378	-10.849	-7.838	-5.745	-4.156	-3.199	-2.776	-2.894	-3.358	-4.329	-6.153	-8.858	-12.293	-16.776	-21.229	-25.937	-29.097	-30.416
	1.421	-3.493	-3.454	-4.012	-4.891	-6.677	-9.375	-12.979	-17.565	-22.239	-26.723	-30.021	-31.67	-30.587	-26.656	-20.809	-14.006	-7.587	-2.908	-0.837	-1.926	-5.592	-11.273	-17.406	-22.86	-27.355	-29.464	-29.252	-27.029	-23.889	-19.752	-15.369	-11.667	-8.525	-6.348	-4.795	-3.843	-3.493	-3.454	-4.012	-4.891	-6.677	-9.375	-12.979	-17.565	-22.239	-26.723	-30.021	-31.67
	1.555	-3.671	-3.665	-4.205	-5.158	-6.969	-9.503	-13.246	-17.465	-22.11	-26.769	-30.09	-31.688	-30.456	-26.525	-20.764	-14.062	-7.75	-2.989	-0.884	-1.89	-5.775	-11.326	-17.685	-23.494	-27.803	-29.863	-29.642	-27.582	-24.25	-20.202	-15.61	-11.989	-8.804	-6.671	-5.127	-4.103	-3.671	-3.665	-4.205	-5.158	-6.969	-9.503	-13.246	-17.465	-22.11	-26.769	-30.09	-31.688
	1.688	-3.326	-3.22	-3.708	-4.695	-6.285	-8.883	-12.287	-16.65	-20.99	-25.782	-29.017	-30.215	-29.368	-25.952	-20.211	-13.632	-7.521	-2.944	-0.893	-1.937	-5.652	-10.963	-16.907	-22.527	-26.545	-28.722	-28.651	-26.729	-23.653	-19.542	-15.259	-11.616	-8.503	-6.199	-4.824	-3.836	-3.326	-3.22	-3.708	-4.695	-6.285	-8.883	-12.287	-16.65	-20.99	-25.782	-29.017	-30.215
	1.822	-2.563	-2.488	-3.094	-3.847	-5.449	-7.836	-11.177	-15.331	-19.533	-23.706	-26.958	-28.663	-27.742	-24.641	-19.3	-12.962	-7.127	-2.777	-0.822	-1.828	-5.194	-10.177	-15.712	-20.965	-24.837	-27.04	-26.915	-24.939	-22.089	-18.217	-14.19	-10.892	-7.875	-5.595	-4.202	-3.126	-2.563	-2.488	-3.094	-3.847	-5.449	-7.836	-11.177	-15.331	-19.533	-23.706	-26.958	-28.663
	1.955	-1.954	-1.871	-2.46	-3.193	-4.783	-7.063	-10.239	-14.264	-18.565	-22.664	-25.765	-27.34	-26.522	-23.146	-18.266	-12.655	-6.936	-2.643	-0.713	-1.603	-4.916	-9.731	-15.059	-20.035	-23.722	-25.497	-25.318	-23.32	-20.423	-16.881	-13.089	-9.966	-6.947	-4.977	-3.514	-2.422	-1.954	-1.871	-2.46	-3.193	-4.783	-7.063	-10.239	-14.264	-18.565	-22.664	-25.765	-27.34
	2.088	-1.669	-1.498	-2.029	-3.031	-4.576	-6.942	-10.111	-14.198	-18.439	-22.721	-25.534	-27.179	-26.347	-23.233	-18.659	-12.479	-6.937	-2.685	-0.767	-1.68	-4.891	-9.802	-14.905	-19.816	-23.298	-25.057	-24.705	-22.92	-19.977	-16.191	-12.396	-9.404	-6.623	-4.581	-3.187	-2.16	-1.669	-1.498	-2.029	-3.031	-4.576	-6.942	-10.111	-14.198	-18.439	-22.721	-25.534	-27.179
	2.222	-1.786	-1.754	-2.196	-3.089	-4.76	-7.386	-10.477	-14.77	-19.173	-23.744	-26.637	-28.194	-27.227	-24.092	-19.145	-12.89	-7.083	-2.724	-0.794	-1.861	-5.283	-10.206	-15.729	-20.719	-24.049	-25.938	-25.574	-23.41	-20.389	-16.533	-12.61	-9.365	-6.471	-4.547	-3.178	-2.205	-1.786	-1.754	-2.196	-3.089	-4.76	-7.386	-10.477	-14.77	-19.173	-23.744	-26.637	-28.194
	2.355	-2.371	-2.285	-2.822	-3.732	-5.338	-8.021	-11.368	-15.793	-20.394	-24.944	-28.064	-29.521	-28.649	-25.222	-19.604	-13.325	-7.243	-2.71	-0.776	-1.966	-5.566	-10.686	-16.546	-21.981	-25.832	-27.608	-27.408	-24.875	-21.775	-17.564	-13.329	-9.897	-6.915	-4.91	-3.695	-2.718	-2.371	-2.285	-2.822	-3.732	-5.338	-8.021	-11.368	-15.793	-20.394	-24.944	-28.064	-29.521
	2.489	-2.784	-2.736	-3.234	-4.342	-5.926	-8.612	-12.055	-16.299	-21.11	-25.546	-28.712	-30.186	-29.103	-25.608	-19.946	-13.388	-7.279	-2.701	-0.783	-2.13	-5.963	-11.412	-17.316	-22.744	-27.111	-29.226	-28.738	-26.508	-23.093	-18.686	-14.3	-10.777	-7.671	-5.712	-4.291	-3.325	-2.784	-2.736	-3.234	-4.342	-5.926	-8.612	-12.055	-16.299	-21.11	-25.546	-28.712	-30.186
	2.622	-2.918	-2.866	-3.469	-4.289	-6.112	-8.747	-12.159	-16.422	-21	-25.835	-28.635	-29.932	-28.82	-25.37	-19.712	-13.191	-7.02	-2.579	-0.738	-2.038	-5.918	-11.363	-17.456	-22.944	-27.138	-29.246	-28.952	-26.917	-23.486	-18.958	-14.713	-11.163	-8.125	-6.04	-4.442	-3.337	-2.918	-2.866	-3.469	-4.289	-6.112	-8.747	-12.159	-16.422	-21	-25.835	-28.635	-29.932
	2.756	-2.813	-2.743	-3.224	-4.027	-5.731	-8.391	-11.756	-15.83	-20.306	-24.97	-27.783	-29.335	-28.124	-24.854	-19.566	-13.104	-6.956	-2.553	-0.725	-2.015	-5.842	-11.482	-17.593	-22.475	-26.47	-28.356	-28.386	-26.225	-22.817	-18.535	-14.344	-10.902	-7.961	-5.804	-4.283	-3.322	-2.813	-2.743	-3.224	-4.027	-5.731	-8.391	-11.756	-15.83	-20.306	-24.97	-27.783	-29.335
	2.889	-2.401	-2.311	-2.81	-3.711	-5.206	-7.814	-11.139	-15.214	-19.595	-23.814	-27.023	-28.248	-27.512	-24.166	-18.929	-12.553	-6.595	-2.477	-0.77	-1.914	-5.502	-10.667	-16.447	-21.386	-25.271	-27.164	-27.034	-25.034	-21.874	-18.139	-13.911	-10.514	-7.614	-5.566	-3.956	-2.985	-2.401	-2.311	-2.81	-3.711	-5.206	-7.814	-11.139	-15.214	-19.595	-23.814	-27.023	-28.248
	3.022	-2.04	-1.894	-2.317	-3.204	-4.845	-7.35	-10.627	-14.74	-18.861	-23.234	-26.134	-27.36	-26.674	-23.334	-18.419	-12.298	-6.632	-2.354	-0.695	-1.868	-5.323	-10.205	-15.687	-20.654	-24.555	-26.262	-25.994	-24.037	-20.786	-17.111	-13.168	-9.945	-7.118	-4.965	-3.466	-2.389	-2.04	-1.894	-2.317	-3.204	-4.845	-7.35	-10.627	-14.74	-18.861	-23.234	-26.134	-27.36
	3.156	-1.741	-1.647	-2.187	-3.185	-4.82	-7.356	-10.651	-14.625	-19.023	-23.078	-26.409	-27.64	-26.966	-23.65	-18.572	-12.63	-6.747	-2.556	-0.738	-1.828	-5.263	-10.315	-16.079	-20.832	-24.62	-26.292	-25.902	-23.685	-20.409	-16.846	-12.907	-9.548	-6.564	-4.618	-3.271	-2.238	-1.741	-1.647	-2.187	-3.185	-4.82	-7.356	-10.651	-14.625	-19.023	-23.078	-26.409	-27.64
	3.289	-1.965	-1.949	-2.551	-3.403	-5.186	-7.641	-11.278	-15.388	-19.815	-24.185	-27.305	-29.064	-27.972	-24.493	-19.415	-13.108	-7.078	-2.663	-0.79	-1.897	-5.585	-10.897	-16.566	-21.57	-25.452	-27.187	-26.569	-24.486	-21.315	-17.399	-13.086	-9.897	-6.861	-4.747	-3.352	-2.322	-1.965	-1.949	-2.551	-3.403	-5.186	-7.641	-11.278	-15.388	-19.815	-24.185	-27.305	-29.064
	3.423	-2.391	-2.34	-2.954	-3.732	-5.508	-8.11	-11.548	-16.117	-20.805	-25.222	-28.526	-30.076	-28.832	-25.342	-19.92	-13.317	-7.184	-2.705	-0.779	-1.933	-5.675	-11.139	-17.281	-22.713	-26.52	-28.35	-27.949	-25.708	-22.454	-18.045	-13.857	-10.402	-7.277	-5.133	-3.669	-2.757	-2.391	-2.34	-2.954	-3.732	-5.508	-8.11	-11.548	-16.117	-20.805	-25.222	-28.526	-30.076
	3.556	-2.83	-2.776	-3.329	-4.275	-5.995	-8.582	-11.926	-16.48	-21.129	-25.755	-28.798	-30.265	-28.637	-25.272	-19.951	-13.442	-7.048	-2.545	-0.713	-2.011	-5.837	-11.557	-17.56	-22.893	-27.287	-29.479	-28.937	-26.375	-23.087	-18.908	-14.522	-10.983	-7.725	-5.682	-4.22	-3.229	-2.83	-2.776	-3.329	-4.275	-5.995	-8.582	-11.926	-16.48	-21.129	-25.755	-28.798	-30.265
	3.689	-2.841	-2.815	-3.472	-4.232	-5.944	-8.774	-11.976	-16.38	-20.94	-25.546	-28.483	-30.148	-29.07	-25.369	-19.909	-13.473	-7.248	-2.649	-0.744	-2.026	-5.957	-11.38	-17.536	-23.122	-27.334	-29.587	-29.107	-26.795	-23.309	-19.148	-14.67	-11.443	-8.061	-5.909	-4.519	-3.398	-2.841	-2.815	-3.472	-4.232	-5.944	-8.774	-11.976	-16.38	-20.94	-25.546	-28.483	-30.148
	3.823	-2.742	-2.649	-3.222	-4.177	-5.859	-8.52	-11.819	-15.953	-20.376	-24.943	-28.133	-29.519	-28.399	-24.93	-19.618	-13.095	-6.966	-2.561	-0.801	-2.011	-5.723	-11.3	-17.325	-22.717	-26.421	-28.538	-28.435	-26.191	-22.818	-18.866	-14.488	-11.06	-7.967	-5.948	-4.434	-3.282	-2.742	-2.649	-3.222	-4.177	-5.859	-8.52	-11.819	-15.953	-20.376	-24.943	-28.133	-29.519
	3.956	-2.549	-2.424	-3.036	-3.916	-5.613	-8.122	-11.428	-15.53	-20.077	-24.214	-27.464	-28.527	-27.548	-24.063	-19.092	-12.928	-7.022	-2.61	-0.767	-1.926	-5.531	-10.874	-16.792	-22.197	-25.963	-27.671	-27.62	-25.35	-22.127	-18.391	-14.077	-10.732	-7.684	-5.508	-4.003	-3.003	-2.549	-2.424	-3.036	-3.916	-5.613	-8.122	-11.428	-15.53	-20.077	-24.214	-27.464	-28.527
	4.09	-2.16	-2.082	-2.721	-3.553	-5.252	-7.936	-11.234	-15.462	-19.664	-24.006	-27.451	-28.485	-27.427	-24.135	-18.963	-12.754	-7.027	-2.733	-0.731	-1.825	-5.521	-10.765	-16.491	-21.591	-25.251	-27.068	-26.486	-24.64	-21.362	-17.62	-13.381	-10.206	-7.22	-5.126	-3.546	-2.623	-2.16	-2.082	-2.721	-3.553	-5.252	-7.936	-11.234	-15.462	-19.664	-24.006	-27.451	-28.485
	4.223	-2.026	-1.939	-2.494	-3.342	-5.212	-7.875	-11.215	-15.444	-19.776	-24.355	-27.717	-29.133	-28.14	-24.628	-19.342	-12.924	-6.943	-2.568	-0.716	-1.919	-5.784	-10.957	-16.763	-21.866	-25.642	-27.293	-26.811	-24.855	-21.414	-17.454	-13.325	-9.88	-6.925	-4.952	-3.539	-2.442	-2.026	-1.939	-2.494	-3.342	-5.212	-7.875	-11.215	-15.444	-19.776	-24.355	-27.717	-29.133
	4.357	-2.092	-2.056	-2.715	-3.66	-5.465	-8.321	-11.855	-16.163	-20.827	-25.404	-28.753	-30.093	-29.219	-25.722	-20.158	-13.131	-6.947	-2.536	-0.753	-2.077	-6.19	-11.731	-17.792	-22.994	-27.007	-28.717	-28.432	-26.147	-22.318	-18.086	-13.73	-10.361	-7.3	-5.191	-3.681	-2.562	-2.092	-2.056	-2.715	-3.66	-5.465	-8.321	-11.855	-16.163	-20.827	-25.404	-28.753	-30.093
	4.49	-2.434	-2.436	-3.018	-4.05	-5.821	-8.723	-12.272	-16.856	-21.803	-26.46	-29.796	-31.027	-29.759	-25.886	-20.157	-13.432	-7.166	-2.698	-0.796	-2.233	-6.357	-12.365	-18.488	-24.078	-27.945	-29.844	-29.459	-26.967	-23.263	-18.966	-14.21	-10.89	-7.665	-5.38	-3.936	-2.954	-2.434	-2.436	-3.018	-4.05	-5.821	-8.723	-12.272	-16.856	-21.803	-26.46	-29.796	-31.027
	4.623	-2.745	-2.802	-3.399	-4.365	-6.218	-9.016	-12.597	-17.128	-22.05	-26.854	-29.942	-31.431	-30.15	-26.355	-20.402	-13.717	-7.407	-2.502	-0.71	-2.251	-6.402	-12.231	-18.698	-24.401	-28.291	-30.212	-29.75	-27.253	-23.567	-19.204	-14.577	-11.129	-7.96	-5.806	-4.396	-3.185	-2.745	-2.802	-3.399	-4.365	-6.218	-9.016	-12.597	-17.128	-22.05	-26.854	-29.942	-31.431
	4.757	-2.894	-2.854	-3.382	-4.392	-6.23	-9.004	-12.684	-17.125	-21.657	-26.542	-29.609	-31.182	-29.858	-26.062	-20.229	-13.584	-7.355	-2.529	-0.741	-2.168	-6.282	-12.102	-18.332	-24.142	-28.04	-30.066	-29.466	-27.359	-23.753	-19.322	-14.877	-11.509	-8.232	-6.075	-4.395	-3.403	-2.894	-2.854	-3.382	-4.392	-6.23	-9.004	-12.684	-17.125	-21.657	-26.542	-29.609	-31.182
	4.89	-2.843	-2.896	-3.427	-4.406	-6.206	-8.956	-12.489	-16.876	-21.152	-25.665	-29.121	-30.314	-28.97	-25.512	-20.208	-13.344	-7.158	-2.537	-0.783	-2.06	-6.042	-11.69	-17.617	-22.972	-27.202	-29.34	-29.033	-26.885	-23.492	-19.161	-14.867	-11.228	-8.065	-5.973	-4.314	-3.309	-2.843	-2.896	-3.427	-4.406	-6.206	-8.956	-12.489	-16.876	-21.152	-25.665	-29.121	-30.314
	5.024	-2.511	-2.498	-3.191	-4.259	-5.869	-8.707	-12.216	-16.666	-20.967	-25.368	-28.663	-29.883	-28.6	-25.121	-19.787	-13.021	-6.726	-2.357	-0.78	-2.123	-5.987	-11.703	-17.838	-23.163	-27.291	-28.759	-28.367	-26.074	-22.914	-18.747	-14.414	-10.92	-7.856	-5.763	-4.107	-3.104	-2.511	-2.498	-3.191	-4.259	-5.869	-8.707	-12.216	-16.666	-20.967	-25.368	-28.663	-29.883
	5.157	-2.368	-2.354	-2.912	-3.954	-5.609	-8.369	-12.028	-16.412	-20.859	-25.32	-28.767	-29.922	-28.815	-25.32	-19.802	-13.134	-7.102	-2.511	-0.775	-2.152	-5.951	-11.896	-17.909	-23.122	-27.067	-28.451	-27.992	-25.549	-22.367	-18.008	-13.999	-10.65	-7.551	-5.233	-3.796	-2.813	-2.368	-2.354	-2.912	-3.954	-5.609	-8.369	-12.028	-16.412	-20.859	-25.32	-28.767	-29.922
	5.291	-2.328	-2.264	-2.742	-3.882	-5.549	-8.555	-12.295	-16.673	-21.145	-25.647	-29.24	-30.628	-29.526	-25.842	-20.09	-13.323	-7.21	-2.644	-0.844	-2.178	-6.116	-11.683	-17.648	-23.15	-27.001	-28.658	-28.075	-26.048	-22.763	-18.344	-13.982	-10.528	-7.319	-5.018	-3.776	-2.824	-2.328	-2.264	-2.742	-3.882	-5.549	-8.555	-12.295	-16.673	-21.145	-25.647	-29.24	-30.628
	5.424	-2.455	-2.327	-3.05	-3.98	-5.883	-8.764	-12.596	-17.149	-21.529	-26.216	-29.903	-31.319	-30.19	-26.28	-20.214	-13.608	-7.31	-2.762	-0.861	-2.302	-6.422	-12.001	-18.168	-23.868	-27.715	-29.837	-29.099	-26.692	-23.242	-18.744	-14.275	-10.737	-7.343	-5.288	-3.78	-2.878	-2.455	-2.327	-3.05	-3.98	-5.883	-8.764	-12.596	-17.149	-21.529	-26.216	-29.903	-31.319
	5.557	-2.625	-2.667	-3.366	-4.402	-6.281	-9.036	-12.668	-17.242	-22.096	-26.82	-30.129	-31.529	-30.218	-26.567	-20.716	-13.619	-7.372	-2.571	-0.787	-2.384	-6.581	-12.583	-18.711	-24.441	-28.276	-30.097	-29.6	-27.151	-23.474	-19.055	-14.643	-10.975	-7.748	-5.531	-3.968	-3.049	-2.625	-2.667	-3.366	-4.402	-6.281	-9.036	-12.668	-17.242	-22.096	-26.82	-30.129	-31.529
	5.691	-2.739	-2.747	-3.41	-4.517	-6.374	-9.264	-12.67	-17.457	-22.298	-26.969	-30.121	-31.532	-29.897	-26.314	-20.479	-13.555	-7.369	-2.647	-0.838	-2.217	-6.508	-12.648	-18.902	-24.334	-28.307	-30.301	-29.67	-27.175	-23.801	-19.32	-14.902	-11.268	-8.193	-5.844	-4.277	-3.227	-2.739	-2.747	-3.41	-4.517	-6.374	-9.264	-12.67	-17.457	-22.298	-26.969	-30.121	-31.532
	5.824	-2.955	-3.054	-3.626	-4.611	-6.547	-9.341	-12.82	-17.49	-22.168	-26.406	-29.614	-30.821	-29.798	-25.585	-20.134	-13.401	-7.207	-2.583	-0.812	-2.253	-6.391	-12.42	-18.627	-23.894	-28.097	-29.945	-29.536	-27.11	-23.607	-19.267	-14.927	-11.361	-8.201	-6.074	-4.41	-3.391	-2.955	-3.054	-3.626	-4.611	-6.547	-9.341	-12.82	-17.49	-22.168	-26.406	-29.614	-30.821
	5.958	-2.869	-2.939	-3.389	-4.367	-6.357	-9.18	-12.734	-17.405	-21.852	-26.104	-29.356	-30.771	-29.322	-25.459	-20.014	-13.483	-7.125	-2.586	-0.793	-2.184	-6.153	-11.953	-17.987	-23.346	-27.833	-29.447	-29.139	-26.608	-23.487	-19.231	-14.835	-11.348	-8.083	-5.958	-4.345	-3.302	-2.869	-2.939	-3.389	-4.367	-6.357	-9.18	-12.734	-17.405	-21.852	-26.104	-29.356	-30.771
	6.091	-2.685	-2.724	-3.266	-4.303	-6.17	-9.032	-12.425	-16.806	-21.586	-25.975	-29.151	-30.504	-29.228	-25.312	-19.822	-13.333	-7.009	-2.579	-0.833	-2.22	-6.245	-11.905	-17.946	-23.2	-27.343	-28.983	-28.727	-26.227	-23.156	-18.898	-14.582	-11.009	-7.824	-5.826	-4.391	-3.136	-2.685	-2.724	-3.266	-4.303	-6.17	-9.032	-12.425	-16.806	-21.586	-25.975	-29.151	-30.504
	6.224	-2.499	-2.364	-3.119	-4.117	-5.919	-8.863	-12.442	-16.871	-21.434	-26.016	-29.22	-30.756	-29.424	-25.474	-20.138	-13.489	-7.316	-2.768	-0.903	-2.247	-6.203	-12.053	-18.042	-23.079	-27.081	-29.058	-28.788	-26.288	-22.866	-18.712	-14.365	-10.78	-7.493	-5.416	-3.938	-2.897	-2.499	-2.364	-3.119	-4.117	-5.919	-8.863	-12.442	-16.871	-21.434	-26.016	-29.22	-30.756
	6.358	-2.364	-2.312	-3.063	-4.125	-6.008	-8.671	-12.434	-17.129	-21.964	-26.269	-29.7	-30.842	-29.535	-25.913	-20.482	-13.673	-7.365	-2.842	-0.848	-2.164	-6.085	-11.951	-18.28	-23.774	-27.879	-29.588	-28.936	-26.474	-22.878	-18.772	-14.336	-10.691	-7.427	-5.408	-3.957	-2.857	-2.364	-2.312	-3.063	-4.125	-6.008	-8.671	-12.434	-17.129	-21.964	-26.269	-29.7	-30.842
	6.491	-2.46	-2.524	-3.281	-4.408	-6.097	-8.952	-12.83	-17.411	-22.218	-27.112	-30.287	-31.254	-29.948	-26.248	-20.355	-13.847	-7.437	-2.823	-0.861	-2.275	-6.479	-12.493	-18.868	-24.111	-28.325	-30.005	-29.354	-26.74	-23.145	-18.869	-14.358	-10.792	-7.537	-5.303	-3.85	-2.917	-2.46	-2.524	-3.281	-4.408	-6.097	-8.952	-12.83	-17.411	-22.218	-27.112	-30.287	-31.254
	6.625	-2.724	-2.757	-3.438	-4.657	-6.499	-9.429	-13.148	-17.685	-22.563	-27.105	-30.52	-31.359	-30.369	-26.648	-20.531	-13.798	-7.329	-2.767	-0.864	-2.353	-6.508	-12.601	-18.952	-24.271	-28.598	-30.145	-29.752	-27.462	-23.76	-19.282	-15.063	-11.23	-7.901	-5.53	-4.123	-3.215	-2.724	-2.757	-3.438	-4.657	-6.499	-9.429	-13.148	-17.685	-22.563	-27.105	-30.52	-31.359
	6.758	-2.987	-3.002	-3.752	-4.669	-6.595	-9.65	-13.322	-17.943	-22.707	-27.235	-30.064	-31.443	-30.368	-26.478	-20.593	-13.661	-7.182	-2.599	-0.899	-2.531	-6.715	-12.608	-18.755	-24.208	-28.442	-30.171	-29.709	-27.233	-24.006	-19.646	-15.228	-11.558	-8.307	-6.047	-4.523	-3.631	-2.987	-3.002	-3.752	-4.669	-6.595	-9.65	-13.322	-17.943	-22.707	-27.235	-30.064	-31.443
	6.892	-2.981	-2.963	-3.664	-4.763	-6.56	-9.444	-13.118	-17.483	-22.227	-26.752	-29.842	-30.972	-29.715	-25.8	-19.999	-13.311	-7.081	-2.448	-0.759	-2.405	-6.638	-12.337	-18.49	-23.797	-27.839	-29.889	-29.513	-27.249	-24	-19.466	-15.1	-11.647	-8.414	-6.122	-4.545	-3.627	-2.981	-2.963	-3.664	-4.763	-6.56	-9.444	-13.118	-17.483	-22.227	-26.752	-29.842	-30.972
	7.025	-2.91	-3.002	-3.591	-4.601	-6.366	-9.159	-12.967	-17.312	-21.988	-26.278	-29.501	-30.634	-28.965	-25.41	-19.665	-12.938	-6.929	-2.48	-0.797	-2.44	-6.57	-12.179	-18.376	-23.846	-27.495	-29.292	-28.951	-27.1	-23.745	-19.397	-15.075	-11.477	-8.355	-5.954	-4.363	-3.377	-2.91	-3.002	-3.591	-4.601	-6.366	-9.159	-12.967	-17.312	-21.988	-26.278	-29.501	-30.634
	7.158	-2.73	-2.74	-3.585	-4.49	-6.328	-9.307	-13.079	-17.39	-21.899	-26.485	-29.593	-30.473	-28.796	-25.261	-20.026	-13.188	-6.982	-2.45	-0.733	-2.342	-6.493	-12.213	-18.317	-23.879	-27.794	-29.58	-28.836	-26.699	-23.366	-19.083	-14.831	-11.446	-8.13	-5.756	-4.298	-3.17	-2.73	-2.74	-3.585	-4.49	-6.328	-9.307	-13.079	-17.39	-21.899	-26.485	-29.593	-30.473
	7.292	-2.511	-2.515	-3.181	-4.341	-6.246	-9.073	-12.758	-17.151	-22.164	-26.472	-29.559	-30.808	-29.472	-25.864	-20.088	-13.411	-7.181	-2.608	-0.84	-2.376	-6.374	-12.356	-18.624	-24.091	-27.919	-29.4	-28.928	-26.807	-23.275	-19.005	-14.724	-11.142	-7.828	-5.604	-3.965	-2.971	-2.511	-2.515	-3.181	-4.341	-6.246	-9.073	-12.758	-17.151	-22.164	-26.472	-29.559	-30.808
	7.425	-2.631	-2.591	-3.223	-4.217	-6.317	-9.101	-12.819	-17.336	-22.134	-26.87	-29.778	-31.31	-29.998	-25.958	-20.203	-13.715	-7.485	-2.743	-0.837	-2.252	-6.399	-12.327	-18.399	-23.908	-28.165	-29.84	-29.21	-27.01	-23.56	-19.088	-14.744	-11.082	-7.756	-5.584	-4.082	-3.072	-2.631	-2.591	-3.223	-4.217	-6.317	-9.101	-12.819	-17.336	-22.134	-26.87	-29.778	-31.31
	7.559	-2.725	-2.698	-3.424	-4.457	-6.31	-9.264	-13.155	-17.775	-22.686	-27.062	-30.323	-31.862	-30.327	-26.22	-20.368	-13.528	-7.517	-2.816	-0.9	-2.365	-6.417	-12.064	-18.577	-24.33	-28.319	-30.142	-29.839	-27.335	-23.789	-19.145	-14.784	-11.219	-7.978	-5.608	-4.117	-3.123	-2.725	-2.698	-3.424	-4.457	-6.31	-9.264	-13.155	-17.775	-22.686	-27.062	-30.323	-31.862
	7.692	-2.984	-3.005	-3.771	-4.932	-6.749	-9.555	-13.535	-18.196	-23.003	-27.478	-30.663	-31.695	-30.332	-26.304	-20.383	-13.462	-7.128	-2.591	-0.86	-2.432	-6.539	-12.38	-18.871	-24.894	-28.562	-30.189	-30.05	-27.498	-24.12	-19.513	-15.286	-11.461	-8.243	-5.893	-4.399	-3.437	-2.984	-3.005	-3.771	-4.932	-6.749	-9.555	-13.535	-18.196	-23.003	-27.478	-30.663	-31.695
	7.826	-3.027	-3.11	-3.872	-5.062	-6.892	-9.769	-13.649	-18.133	-22.725	-27.24	-30.53	-31.426	-29.81	-26.158	-20.274	-13.434	-7.006	-2.64	-0.889	-2.443	-6.63	-12.735	-19.211	-24.448	-28.15	-30.009	-29.751	-27.508	-24.185	-19.739	-15.355	-11.686	-8.344	-6.183	-4.618	-3.522	-3.027	-3.11	-3.872	-5.062	-6.892	-9.769	-13.649	-18.133	-22.725	-27.24	-30.53	-31.426
	7.959	-3.019	-3.125	-3.924	-5.066	-6.806	-9.67	-13.417	-17.942	-22.633	-26.859	-29.662	-30.845	-29.718	-25.891	-20.214	-13.322	-6.915	-2.544	-0.886	-2.478	-6.714	-12.662	-19.183	-24.332	-28.154	-29.831	-29.194	-27.09	-23.659	-19.504	-15.294	-11.623	-8.315	-6.056	-4.609	-3.564	-3.019	-3.125	-3.924	-5.066	-6.806	-9.67	-13.417	-17.942	-22.633	-26.859	-29.662	-30.845
	8.092	-2.988	-2.978	-3.766	-4.761	-6.833	-9.664	-13.185	-17.669	-22.377	-26.626	-29.961	-31.227	-29.402	-25.392	-20.2	-13.388	-7.155	-2.607	-0.861	-2.338	-6.469	-12.253	-18.427	-24.009	-28.095	-29.94	-29.215	-27.147	-23.667	-19.477	-15.086	-11.457	-8.349	-6.018	-4.464	-3.466	-2.988	-2.978	-3.766	-4.761	-6.833	-9.664	-13.185	-17.669	-22.377	-26.626	-29.961	-31.227
	8.226	-2.801	-2.744	-3.313	-4.537	-6.54	-9.52	-13.162	-17.457	-22.276	-26.615	-29.819	-31.185	-29.782	-25.935	-20.333	-13.531	-7.099	-2.618	-0.928	-2.411	-6.527	-12.122	-18.533	-24.182	-28.209	-29.944	-29.172	-26.987	-23.452	-19.067	-14.803	-11.392	-8.256	-5.906	-4.336	-3.26	-2.801	-2.744	-3.313	-4.537	-6.54	-9.52	-13.162	-17.457	-22.276	-26.615	-29.819	-31.185
	8.359	-2.722	-2.813	-3.347	-4.413	-6.512	-9.403	-13.205	-17.611	-22.541	-26.981	-30.201	-31.491	-29.937	-26.112	-20.298	-13.794	-7.306	-2.798	-0.934	-2.399	-6.62	-12.357	-18.547	-24.336	-28.136	-29.965	-29.522	-27.106	-23.634	-19.459	-14.799	-11.329	-8.13	-5.855	-4.294	-3.284	-2.722	-2.813	-3.347	-4.413	-6.512	-9.403	-13.205	-17.611	-22.541	-26.981	-30.201	-31.491
	8.493	-2.722	-2.764	-3.534	-4.573	-6.533	-9.518	-13.235	-17.834	-22.934	-27.465	-30.591	-31.783	-30.69	-26.57	-20.513	-13.728	-7.292	-2.658	-0.834	-2.379	-6.651	-12.598	-18.763	-24.446	-28.476	-30.434	-29.997	-27.436	-23.659	-19.474	-15.039	-11.38	-8.205	-5.83	-4.265	-3.27	-2.722	-2.764	-3.534	-4.573	-6.533	-9.518	-13.235	-17.834	-22.934	-27.465	-30.591	-31.783
	8.626	-2.818	-2.906	-3.587	-4.748	-6.772	-9.773	-13.526	-17.944	-22.915	-27.745	-30.696	-32.018	-30.676	-26.967	-20.867	-13.907	-7.577	-2.826	-0.954	-2.43	-6.54	-12.587	-18.927	-24.682	-28.974	-30.607	-29.961	-27.669	-23.861	-19.464	-15.066	-11.337	-8.242	-5.977	-4.299	-3.324	-2.818	-2.906	-3.587	-4.748	-6.772	-9.773	-13.526	-17.944	-22.915	-27.745	-30.696	-32.018
	8.76	-2.905	-3.05	-3.706	-4.852	-7.026	-9.878	-13.654	-18.241	-23.092	-27.751	-30.941	-31.818	-30.456	-26.446	-20.878	-13.852	-7.369	-2.838	-0.965	-2.418	-6.504	-12.398	-18.74	-24.523	-28.732	-30.442	-29.876	-27.623	-24.205	-19.678	-15.147	-11.485	-8.307	-6.075	-4.415	-3.422	-2.905	-3.05	-3.706	-4.852	-7.026	-9.878	-13.654	-18.241	-23.092	-27.751	-30.941	-31.818
	8.893	-3.083	-3.086	-3.808	-4.943	-6.991	-9.964	-13.7	-18.103	-22.794	-27.352	-30.583	-31.326	-30.188	-26.242	-20.559	-13.66	-7.441	-2.771	-0.885	-2.355	-6.553	-12.344	-18.734	-24.373	-28.319	-30.233	-29.665	-27.528	-24.283	-19.694	-15.406	-11.712	-8.297	-6.119	-4.608	-3.542	-3.083	-3.086	-3.808	-4.943	-6.991	-9.964	-13.7	-18.103	-22.794	-27.352	-30.583	-31.326
	9.026	-2.919	-2.984	-3.589	-4.843	-6.953	-9.646	-13.337	-17.895	-22.876	-27.047	-30.312	-31.308	-29.854	-26.151	-20.273	-13.56	-7.352	-2.748	-0.845	-2.31	-6.581	-12.433	-18.725	-24.241	-28.06	-30.274	-29.795	-27.449	-23.669	-19.48	-15.06	-11.398	-8.35	-6.083	-4.462	-3.418	-2.919	-2.984	-3.589	-4.843	-6.953	-9.646	-13.337	-17.895	-22.876	-27.047	-30.312	-31.308
	9.16	-2.78	-2.939	-3.452	-4.604	-6.626	-9.491	-13.347	-17.892	-22.83	-27.285	-30.245	-31.158	-29.785	-26.072	-20.318	-13.764	-7.502	-2.81	-0.845	-2.292	-6.511	-12.417	-18.746	-24.199	-28.038	-29.797	-29.359	-27.203	-23.523	-19.445	-14.947	-11.311	-8.218	-5.882	-4.519	-3.411	-2.78	-2.939	-3.452	-4.604	-6.626	-9.491	-13.347	-17.892	-22.83	-27.285	-30.245	-31.158
	9.293	-2.699	-2.767	-3.428	-4.568	-6.47	-9.527	-13.474	-18.145	-22.631	-27.217	-30.609	-31.518	-30.251	-26.322	-20.546	-13.932	-7.624	-2.893	-0.947	-2.403	-6.73	-12.597	-18.895	-24.826	-28.652	-30.055	-29.196	-26.963	-23.321	-19.07	-14.805	-11.12	-7.882	-5.631	-4.264	-3.24	-2.699	-2.767	-3.428	-4.568	-6.47	-9.527	-13.474	-18.145	-22.631	-27.217	-30.609	-31.518
[truncated: 24 more columns]

## Sheet: Fig2df_tr-SHGPol_XX_2osc_fit
I_SHG (uV)	Delay (ps)
	Column1	Column2	Column3	Column4	Column5	Column6	Column7	Column8	Column9	Column10	Column11	Column12	Column13	Column14	Column15	Column16	Column17	Column18	Column19	Column20	Column21	Column22	Column23	Column24	Column25	Column26	Column27	Column28	Column29	Column30	Column31	Column32	Column33	Column34	Column35	Column36	Column37	Column38	Column39	Column40	Column41	Column42	Column43	Column44	Column45	Column46	Column47	Column48	Column49
Polar Angle (deg)		0	5	10	15	20	25	30	35	40	45	50	55	60	65	70	75	80	85	90	95	100	105	110	115	120	125	130	135	140	145	150	155	160	165	170	175	180	185	190	195	200	205	210	215	220	225	230	235
	1.955	0.001	0.009	0.05	0.108	0.161	0.187	0.175	0.128	0.061	0.006	-0.002	0.067	0.229	0.482	0.8	1.138	1.444	1.666	1.763	1.718	1.539	1.259	0.926	0.595	0.314	0.117	0.016	0.001	0.045	0.114	0.174	0.202	0.189	0.143	0.082	0.028	0.001	0.009	0.05	0.108	0.161	0.187	0.175	0.128	0.061	0.006	-0.002	0.067
	2.088	0.001	0.001	0.033	0.085	0.135	0.163	0.155	0.112	0.052	0.005	0.007	0.09	0.274	0.556	0.91	1.291	1.64	1.901	2.027	1.997	1.816	1.515	1.145	0.766	0.433	0.186	0.044	0	0.028	0.094	0.159	0.197	0.194	0.155	0.094	0.036	0.001	0.001	0.033	0.085	0.135	0.163	0.155	0.112	0.052	0.005	0.007	0.09
	2.222	0.001	-0.009	-0.007	0.006	0.021	0.033	0.034	0.024	0.009	0	0.012	0.058	0.148	0.282	0.451	0.635	0.808	0.945	1.023	1.029	0.96	0.827	0.653	0.464	0.286	0.143	0.046	-0.001	-0.008	0.012	0.042	0.066	0.076	0.069	0.048	0.023	0.001	-0.009	-0.007	0.006	0.021	0.033	0.034	0.024	0.009	0	0.012	0.058
	2.355	0	-0.013	-0.041	-0.074	-0.1	-0.111	-0.102	-0.075	-0.038	-0.005	0.01	-0.006	-0.058	-0.143	-0.249	-0.36	-0.455	-0.515	-0.528	-0.492	-0.414	-0.308	-0.194	-0.092	-0.019	0.019	0.022	-0.002	-0.038	-0.073	-0.095	-0.097	-0.081	-0.053	-0.024	-0.004	0	-0.013	-0.041	-0.074	-0.1	-0.111	-0.102	-0.075	-0.038	-0.005	0.01	-0.006
	2.489	-0.001	-0.009	-0.047	-0.1	-0.149	-0.173	-0.162	-0.118	-0.057	-0.006	0.002	-0.061	-0.212	-0.445	-0.739	-1.052	-1.334	-1.539	-1.628	-1.587	-1.422	-1.163	-0.855	-0.549	-0.29	-0.108	-0.015	-0.001	-0.042	-0.106	-0.161	-0.187	-0.175	-0.132	-0.075	-0.026	-0.001	-0.009	-0.047	-0.1	-0.149	-0.173	-0.162	-0.118	-0.057	-0.006	0.002	-0.061
	2.622	-0.001	0.002	-0.02	-0.058	-0.096	-0.117	-0.112	-0.081	-0.037	-0.003	-0.008	-0.076	-0.224	-0.449	-0.732	-1.036	-1.317	-1.529	-1.635	-1.617	-1.477	-1.24	-0.945	-0.64	-0.368	-0.164	-0.042	0	-0.017	-0.066	-0.118	-0.15	-0.15	-0.122	-0.076	-0.031	-0.001	0.002	-0.02	-0.058	-0.096	-0.117	-0.112	-0.081	-0.037	-0.003	-0.008	-0.076
	2.756	-0.001	0.012	0.02	0.022	0.019	0.014	0.01	0.008	0.007	0.002	-0.013	-0.045	-0.098	-0.175	-0.272	-0.379	-0.485	-0.573	-0.631	-0.648	-0.621	-0.553	-0.454	-0.339	-0.223	-0.122	-0.045	0.002	0.02	0.017	0.001	-0.018	-0.032	-0.036	-0.03	-0.017	-0.001	0.012	0.02	0.022	0.019	0.014	0.01	0.008	0.007	0.002	-0.013	-0.045
	2.889	0	0.015	0.047	0.086	0.117	0.131	0.12	0.088	0.044	0.005	-0.011	0.011	0.078	0.186	0.321	0.463	0.585	0.664	0.686	0.644	0.549	0.416	0.272	0.141	0.043	-0.012	-0.022	0.002	0.044	0.086	0.113	0.118	0.1	0.067	0.031	0.006	0	0.015	0.047	0.086	0.117	0.131	0.12	0.088	0.044	0.005	-0.011	0.011
	3.022	0.001	0.008	0.042	0.09	0.134	0.156	0.147	0.107	0.051	0.005	-0.002	0.056	0.192	0.403	0.669	0.953	1.209	1.394	1.476	1.438	1.289	1.054	0.776	0.498	0.263	0.098	0.013	0.001	0.038	0.095	0.146	0.169	0.158	0.12	0.068	0.023	0.001	0.008	0.042	0.09	0.134	0.156	0.147	0.107	0.051	0.005	-0.002	0.056
	3.156	0.001	-0.005	0.009	0.034	0.061	0.078	0.075	0.054	0.024	0.002	0.009	0.064	0.18	0.355	0.575	0.813	1.034	1.203	1.29	1.282	1.178	0.997	0.768	0.528	0.311	0.144	0.041	-0.001	0.006	0.041	0.081	0.108	0.112	0.093	0.06	0.025	0.001	-0.005	0.009	0.034	0.061	0.078	0.075	0.054	0.024	0.002	0.009	0.064
	3.289	0.001	-0.015	-0.031	-0.044	-0.051	-0.051	-0.044	-0.033	-0.019	-0.003	0.014	0.034	0.058	0.09	0.129	0.176	0.226	0.276	0.317	0.344	0.35	0.333	0.295	0.238	0.172	0.104	0.044	-0.002	-0.03	-0.039	-0.034	-0.02	-0.004	0.01	0.015	0.012	0.001	-0.015	-0.031	-0.044	-0.051	-0.051	-0.044	-0.033	-0.019	-0.003	0.014	0.034
	3.423	0	-0.016	-0.05	-0.092	-0.127	-0.142	-0.131	-0.096	-0.048	-0.006	0.011	-0.014	-0.09	-0.212	-0.365	-0.526	-0.664	-0.756	-0.782	-0.738	-0.631	-0.483	-0.321	-0.171	-0.058	0.007	0.022	-0.002	-0.047	-0.093	-0.124	-0.13	-0.111	-0.075	-0.036	-0.007	0	-0.016	-0.05	-0.092	-0.127	-0.142	-0.131	-0.096	-0.048	-0.006	0.011	-0.014
	3.556	0	-0.007	-0.037	-0.08	-0.119	-0.138	-0.13	-0.094	-0.045	-0.005	0.001	-0.05	-0.171	-0.36	-0.596	-0.849	-1.077	-1.243	-1.315	-1.282	-1.15	-0.941	-0.693	-0.445	-0.236	-0.088	-0.012	-0.001	-0.033	-0.084	-0.129	-0.15	-0.141	-0.107	-0.061	-0.021	0	-0.007	-0.037	-0.08	-0.119	-0.138	-0.13	-0.094	-0.045	-0.005	0.001	-0.05
	3.689	-0.001	0.007	0.001	-0.015	-0.032	-0.044	-0.043	-0.031	-0.013	0	-0.009	-0.053	-0.141	-0.273	-0.439	-0.619	-0.788	-0.919	-0.992	-0.992	-0.919	-0.786	-0.614	-0.431	-0.261	-0.127	-0.039	0.001	0.002	-0.02	-0.05	-0.072	-0.079	-0.069	-0.046	-0.021	-0.001	0.007	0.001	-0.015	-0.032	-0.044	-0.043	-0.031	-0.013	0	-0.009	-0.053
	3.823	-0.001	0.016	0.039	0.06	0.075	0.078	0.07	0.052	0.028	0.004	-0.014	-0.025	-0.027	-0.022	-0.017	-0.016	-0.024	-0.043	-0.072	-0.105	-0.137	-0.16	-0.168	-0.158	-0.131	-0.09	-0.043	0.002	0.037	0.057	0.06	0.05	0.031	0.011	-0.004	-0.008	-0.001	0.016	0.039	0.06	0.075	0.078	0.07	0.052	0.028	0.004	-0.014	-0.025
	3.956	0	0.016	0.052	0.096	0.132	0.148	0.136	0.1	0.05	0.006	-0.011	0.016	0.096	0.225	0.387	0.557	0.705	0.802	0.831	0.785	0.674	0.518	0.346	0.187	0.066	-0.004	-0.022	0.002	0.048	0.096	0.129	0.135	0.116	0.079	0.038	0.008	0	0.016	0.052	0.096	0.132	0.148	0.136	0.1	0.05	0.006	-0.011	0.016
	4.09	0	0.006	0.032	0.069	0.103	0.12	0.113	0.082	0.039	0.004	-0.001	0.044	0.151	0.316	0.523	0.745	0.945	1.091	1.155	1.126	1.011	0.828	0.61	0.393	0.209	0.079	0.012	0.001	0.029	0.073	0.112	0.131	0.123	0.093	0.053	0.018	0	0.006	0.032	0.069	0.103	0.12	0.113	0.082	0.039	0.004	-0.001	0.044
	4.223	0.001	-0.008	-0.009	-0.002	0.008	0.015	0.017	0.012	0.003	-0.001	0.01	0.044	0.108	0.203	0.323	0.453	0.578	0.678	0.736	0.743	0.697	0.606	0.482	0.346	0.217	0.111	0.037	-0.001	-0.009	0.003	0.024	0.042	0.051	0.048	0.035	0.017	0.001	-0.008	-0.009	-0.002	0.008	0.015	0.017	0.012	0.003	-0.001	0.01	0.044
	4.357	0.001	-0.017	-0.044	-0.072	-0.092	-0.099	-0.089	-0.066	-0.035	-0.005	0.015	0.018	0.002	-0.029	-0.068	-0.106	-0.13	-0.135	-0.117	-0.078	-0.027	0.026	0.07	0.096	0.098	0.078	0.041	-0.002	-0.042	-0.069	-0.079	-0.072	-0.051	-0.026	-0.005	0.005	0.001	-0.017	-0.044	-0.072	-0.092	-0.099	-0.089	-0.066	-0.035	-0.005	0.015	0.018
	4.49	0	-0.016	-0.052	-0.096	-0.133	-0.148	-0.137	-0.1	-0.05	-0.006	0.011	-0.017	-0.098	-0.229	-0.393	-0.566	-0.715	-0.815	-0.844	-0.799	-0.686	-0.528	-0.354	-0.193	-0.07	0.002	0.021	-0.002	-0.048	-0.097	-0.129	-0.136	-0.117	-0.08	-0.039	-0.008	0	-0.016	-0.052	-0.096	-0.133	-0.148	-0.137	-0.1	-0.05	-0.006	0.011	-0.017
	4.623	0	-0.005	-0.027	-0.059	-0.088	-0.103	-0.096	-0.07	-0.033	-0.003	0.001	-0.039	-0.131	-0.273	-0.453	-0.644	-0.818	-0.944	-1	-0.976	-0.876	-0.719	-0.53	-0.343	-0.183	-0.07	-0.011	0	-0.024	-0.062	-0.096	-0.112	-0.106	-0.08	-0.046	-0.016	0	-0.005	-0.027	-0.059	-0.088	-0.103	-0.096	-0.07	-0.033	-0.003	0.001	-0.039
	4.757	-0.001	0.01	0.015	0.016	0.013	0.008	0.005	0.004	0.004	0.001	-0.01	-0.036	-0.08	-0.144	-0.225	-0.314	-0.401	-0.473	-0.52	-0.533	-0.509	-0.452	-0.37	-0.275	-0.18	-0.097	-0.036	0.001	0.015	0.012	-0.002	-0.017	-0.027	-0.03	-0.025	-0.014	-0.001	0.01	0.015	0.016	0.013	0.008	0.005	0.004	0.004	0.001	-0.01	-0.036
	4.89	-0.001	0.018	0.048	0.08	0.105	0.113	0.103	0.076	0.039	0.005	-0.015	-0.012	0.016	0.068	0.132	0.196	0.246	0.268	0.258	0.216	0.151	0.075	0.005	-0.047	-0.072	-0.068	-0.04	0.002	0.045	0.078	0.093	0.087	0.066	0.037	0.011	-0.003	-0.001	0.018	0.048	0.08	0.105	0.113	0.103	0.076	0.039	0.005	-0.015	-0.012
	5.024	0	0.016	0.051	0.094	0.13	0.146	0.134	0.098	0.049	0.006	-0.011	0.017	0.097	0.225	0.387	0.557	0.704	0.802	0.832	0.787	0.676	0.521	0.349	0.191	0.069	-0.002	-0.021	0.002	0.047	0.095	0.127	0.134	0.115	0.078	0.038	0.008	0	0.016	0.051	0.094	0.13	0.146	0.134	0.098	0.049	0.006	-0.011	0.017
	5.157	0	0.004	0.022	0.049	0.073	0.086	0.081	0.059	0.028	0.003	0	0.033	0.112	0.234	0.387	0.55	0.698	0.806	0.854	0.834	0.75	0.616	0.456	0.295	0.158	0.061	0.01	0	0.02	0.052	0.081	0.095	0.09	0.068	0.04	0.014	0	0.004	0.022	0.049	0.073	0.086	0.081	0.059	0.028	0.003	0	0.033
	5.291	0.001	-0.011	-0.02	-0.027	-0.029	-0.027	-0.023	-0.017	-0.011	-0.002	0.01	0.029	0.057	0.095	0.143	0.198	0.254	0.304	0.341	0.358	0.353	0.324	0.276	0.214	0.148	0.086	0.034	-0.001	-0.02	-0.023	-0.016	-0.004	0.008	0.016	0.016	0.011	0.001	-0.011	-0.02	-0.027	-0.029	-0.027	-0.023	-0.017	-0.011	-0.002	0.01	0.029
	5.424	0.001	-0.018	-0.05	-0.086	-0.113	-0.123	-0.112	-0.082	-0.042	-0.006	0.015	0.008	-0.03	-0.096	-0.178	-0.262	-0.328	-0.364	-0.36	-0.316	-0.241	-0.149	-0.06	0.011	0.052	0.06	0.038	-0.002	-0.047	-0.084	-0.102	-0.098	-0.076	-0.045	-0.016	0.002	0.001	-0.018	-0.05	-0.086	-0.113	-0.123	-0.112	-0.082	-0.042	-0.006	0.015	0.008
	5.557	0	-0.015	-0.049	-0.091	-0.126	-0.141	-0.13	-0.095	-0.047	-0.006	0.01	-0.016	-0.093	-0.217	-0.373	-0.536	-0.678	-0.772	-0.8	-0.757	-0.651	-0.501	-0.336	-0.183	-0.066	0.002	0.02	-0.002	-0.046	-0.092	-0.123	-0.129	-0.111	-0.076	-0.037	-0.008	0	-0.015	-0.049	-0.091	-0.126	-0.141	-0.13	-0.095	-0.047	-0.006	0.01	-0.016
	5.691	0	-0.003	-0.018	-0.04	-0.06	-0.071	-0.066	-0.048	-0.023	-0.002	0	-0.029	-0.095	-0.197	-0.325	-0.463	-0.587	-0.678	-0.72	-0.704	-0.633	-0.521	-0.387	-0.252	-0.136	-0.053	-0.009	0	-0.016	-0.043	-0.067	-0.079	-0.075	-0.057	-0.033	-0.012	0	-0.003	-0.018	-0.04	-0.06	-0.071	-0.066	-0.048	-0.023	-0.002	0	-0.029
	5.824	-0.001	0.011	0.024	0.036	0.042	0.043	0.037	0.028	0.016	0.003	-0.01	-0.023	-0.038	-0.055	-0.077	-0.103	-0.133	-0.165	-0.193	-0.214	-0.224	-0.218	-0.197	-0.164	-0.121	-0.075	-0.033	0.001	0.023	0.032	0.03	0.02	0.007	-0.004	-0.009	-0.008	-0.001	0.011	0.024	0.036	0.042	0.043	0.037	0.028	0.016	0.003	-0.01	-0.023
	5.958	-0.001	0.018	0.052	0.088	0.117	0.128	0.117	0.086	0.044	0.006	-0.014	-0.005	0.039	0.115	0.209	0.306	0.385	0.429	0.429	0.384	0.303	0.202	0.1	0.016	-0.037	-0.053	-0.037	0.002	0.048	0.087	0.107	0.105	0.083	0.051	0.019	0	-0.001	0.018	0.052	0.088	0.117	0.128	0.117	0.086	0.044	0.006	-0.014	-0.005
	6.091	0	0.014	0.047	0.087	0.12	0.134	0.123	0.09	0.045	0.005	-0.01	0.015	0.088	0.205	0.353	0.507	0.641	0.73	0.756	0.715	0.614	0.472	0.316	0.171	0.061	-0.003	-0.019	0.002	0.043	0.087	0.117	0.123	0.105	0.072	0.035	0.007	0	0.014	0.047	0.087	0.12	0.134	0.123	0.09	0.045	0.005	-0.01	0.015
	6.224	0	0.002	0.014	0.032	0.048	0.057	0.054	0.039	0.018	0.002	0	0.024	0.079	0.164	0.27	0.384	0.487	0.563	0.598	0.586	0.528	0.436	0.324	0.212	0.115	0.046	0.009	0	0.012	0.034	0.054	0.064	0.061	0.047	0.028	0.01	0	0.002	0.014	0.032	0.048	0.057	0.054	0.039	0.018	0.002	0	0.024
	6.358	0.001	-0.012	-0.027	-0.042	-0.052	-0.054	-0.048	-0.036	-0.019	-0.003	0.01	0.019	0.022	0.022	0.023	0.027	0.036	0.053	0.074	0.098	0.119	0.132	0.133	0.122	0.098	0.066	0.031	-0.001	-0.026	-0.039	-0.041	-0.033	-0.02	-0.006	0.004	0.006	0.001	-0.012	-0.027	-0.042	-0.052	-0.054	-0.048	-0.036	-0.019	-0.003	0.01	0.019
	6.491	0.001	-0.018	-0.052	-0.089	-0.119	-0.131	-0.119	-0.087	-0.045	-0.006	0.014	0.003	-0.045	-0.127	-0.229	-0.334	-0.42	-0.47	-0.473	-0.428	-0.344	-0.236	-0.127	-0.034	0.026	0.048	0.035	-0.002	-0.048	-0.088	-0.109	-0.108	-0.087	-0.054	-0.021	-0.001	0.001	-0.018	-0.052	-0.089	-0.119	-0.131	-0.119	-0.087	-0.045	-0.006	0.014	0.003
	6.625	0	-0.014	-0.044	-0.082	-0.113	-0.126	-0.116	-0.085	-0.043	-0.005	0.009	-0.014	-0.081	-0.191	-0.329	-0.473	-0.598	-0.681	-0.705	-0.666	-0.571	-0.438	-0.292	-0.158	-0.055	0.004	0.019	-0.002	-0.041	-0.082	-0.11	-0.115	-0.099	-0.067	-0.032	-0.007	0	-0.014	-0.044	-0.082	-0.113	-0.126	-0.116	-0.085	-0.043	-0.005	0.009	-0.014
	6.758	0	-0.001	-0.011	-0.025	-0.038	-0.045	-0.042	-0.031	-0.014	-0.001	-0.001	-0.02	-0.065	-0.134	-0.221	-0.314	-0.399	-0.461	-0.49	-0.481	-0.434	-0.359	-0.268	-0.177	-0.097	-0.04	-0.008	0	-0.009	-0.027	-0.043	-0.051	-0.049	-0.038	-0.023	-0.008	0	-0.001	-0.011	-0.025	-0.038	-0.045	-0.042	-0.031	-0.014	-0.001	-0.001	-0.02
	6.892	-0.001	0.012	0.029	0.047	0.059	0.063	0.056	0.042	0.022	0.003	-0.01	-0.015	-0.01	0.003	0.02	0.034	0.04	0.036	0.02	-0.006	-0.035	-0.063	-0.082	-0.088	-0.08	-0.059	-0.03	0.001	0.028	0.044	0.049	0.043	0.029	0.013	0	-0.005	-0.001	0.012	0.029	0.047	0.059	0.063	0.056	0.042	0.022	0.003	-0.01	-0.015
	7.025	-0.001	0.018	0.051	0.089	0.119	0.13	0.119	0.087	0.045	0.006	-0.014	-0.001	0.049	0.133	0.239	0.348	0.438	0.492	0.497	0.453	0.367	0.257	0.143	0.047	-0.018	-0.044	-0.034	0.002	0.048	0.087	0.11	0.109	0.088	0.055	0.022	0.001	-0.001	0.018	0.051	0.089	0.119	0.13	0.119	0.087	0.045	0.006	-0.014	-0.001
	7.158	0	0.013	0.042	0.077	0.105	0.118	0.108	0.079	0.04	0.005	-0.009	0.012	0.075	0.176	0.303	0.436	0.552	0.627	0.649	0.613	0.525	0.402	0.267	0.143	0.049	-0.005	-0.018	0.001	0.039	0.077	0.102	0.107	0.092	0.062	0.03	0.006	0	0.013	0.042	0.077	0.105	0.118	0.108	0.079	0.04	0.005	-0.009	0.012
	7.292	0	0.001	0.008	0.018	0.029	0.034	0.032	0.023	0.011	0.001	0.001	0.017	0.053	0.108	0.178	0.253	0.321	0.371	0.395	0.388	0.352	0.292	0.219	0.146	0.081	0.034	0.007	0	0.007	0.02	0.033	0.04	0.039	0.031	0.018	0.007	0	0.001	0.008	0.018	0.029	0.034	0.032	0.023	0.011	0.001	0.001	0.017
	7.425	0.001	-0.012	-0.031	-0.05	-0.064	-0.069	-0.062	-0.046	-0.024	-0.003	0.01	0.012	0	-0.023	-0.052	-0.08	-0.099	-0.104	-0.093	-0.066	-0.03	0.008	0.041	0.061	0.064	0.052	0.028	-0.001	-0.029	-0.048	-0.055	-0.05	-0.036	-0.019	-0.004	0.004	0.001	-0.012	-0.031	-0.05	-0.064	-0.069	-0.062	-0.046	-0.024	-0.003	0.01	0.012
	7.559	0.001	-0.017	-0.05	-0.087	-0.116	-0.128	-0.117	-0.086	-0.044	-0.006	0.013	0	-0.051	-0.136	-0.242	-0.352	-0.444	-0.499	-0.505	-0.462	-0.377	-0.266	-0.152	-0.054	0.012	0.04	0.032	-0.002	-0.046	-0.086	-0.108	-0.108	-0.088	-0.055	-0.023	-0.002	0.001	-0.017	-0.05	-0.087	-0.116	-0.128	-0.117	-0.086	-0.044	-0.006	0.013	0
	7.692	0	-0.012	-0.039	-0.071	-0.098	-0.109	-0.101	-0.074	-0.037	-0.005	0.009	-0.011	-0.068	-0.16	-0.277	-0.399	-0.504	-0.573	-0.593	-0.558	-0.477	-0.364	-0.241	-0.127	-0.042	0.007	0.017	-0.001	-0.036	-0.071	-0.095	-0.099	-0.084	-0.057	-0.027	-0.005	0	-0.012	-0.039	-0.071	-0.098	-0.109	-0.101	-0.074	-0.037	-0.005	0.009	-0.011
	7.826	0	0	-0.005	-0.013	-0.021	-0.025	-0.024	-0.017	-0.008	-0.001	-0.001	-0.014	-0.042	-0.086	-0.141	-0.199	-0.253	-0.294	-0.313	-0.309	-0.281	-0.234	-0.177	-0.118	-0.067	-0.029	-0.007	0	-0.004	-0.014	-0.025	-0.03	-0.03	-0.024	-0.015	-0.006	0	0	-0.005	-0.013	-0.021	-0.025	-0.024	-0.017	-0.008	-0.001	-0.001	-0.014
	7.959	-0.001	0.012	0.031	0.052	0.067	0.073	0.066	0.048	0.025	0.003	-0.01	-0.009	0.008	0.038	0.077	0.115	0.144	0.156	0.148	0.121	0.08	0.033	-0.009	-0.039	-0.052	-0.046	-0.027	0.001	0.029	0.05	0.059	0.055	0.041	0.023	0.006	-0.002	-0.001	0.012	0.031	0.052	0.067	0.073	0.066	0.048	0.025	0.003	-0.01	-0.009
	8.092	-0.001	0.017	0.048	0.084	0.113	0.125	0.114	0.084	0.043	0.005	-0.013	0.001	0.051	0.135	0.24	0.349	0.439	0.494	0.502	0.459	0.376	0.268	0.155	0.058	-0.009	-0.037	-0.03	0.002	0.045	0.083	0.105	0.105	0.086	0.054	0.023	0.002	-0.001	0.017	0.048	0.084	0.113	0.125	0.114	0.084	0.043	0.005	-0.013	0.001
	8.226	0	0.011	0.036	0.066	0.09	0.101	0.093	0.068	0.034	0.004	-0.008	0.009	0.061	0.145	0.251	0.362	0.457	0.52	0.537	0.505	0.43	0.327	0.215	0.112	0.035	-0.008	-0.017	0.001	0.034	0.066	0.087	0.091	0.077	0.052	0.024	0.005	0	0.011	0.036	0.066	0.09	0.101	0.093	0.068	0.034	0.004	-0.008	0.009
	8.359	0	0	0.003	0.009	0.014	0.017	0.017	0.012	0.006	0	0.001	0.011	0.033	0.067	0.109	0.154	0.196	0.227	0.243	0.24	0.22	0.184	0.14	0.095	0.055	0.024	0.006	0	0.003	0.01	0.018	0.022	0.022	0.018	0.011	0.005	0	0	0.003	0.009	0.014	0.017	0.017	0.012	0.006	0	0.001	0.011
	8.493	0.001	-0.012	-0.031	-0.053	-0.069	-0.075	-0.068	-0.05	-0.026	-0.003	0.009	0.007	-0.013	-0.049	-0.095	-0.14	-0.176	-0.193	-0.188	-0.16	-0.116	-0.065	-0.015	0.022	0.042	0.042	0.025	-0.001	-0.029	-0.051	-0.061	-0.058	-0.045	-0.026	-0.008	0.002	0.001	-0.012	-0.031	-0.053	-0.069	-0.075	-0.068	-0.05	-0.026	-0.003	0.009	0.007
	8.626	0.001	-0.016	-0.046	-0.081	-0.109	-0.12	-0.11	-0.08	-0.041	-0.005	0.012	-0.001	-0.05	-0.131	-0.234	-0.339	-0.428	-0.481	-0.489	-0.449	-0.368	-0.263	-0.153	-0.059	0.006	0.035	0.029	-0.002	-0.043	-0.08	-0.102	-0.102	-0.083	-0.053	-0.022	-0.002	0.001	-0.016	-0.046	-0.081	-0.109	-0.12	-0.11	-0.08	-0.041	-0.005	0.012	-0.001
	8.76	0	-0.011	-0.034	-0.061	-0.083	-0.093	-0.085	-0.063	-0.032	-0.004	0.008	-0.008	-0.054	-0.131	-0.226	-0.326	-0.412	-0.468	-0.483	-0.453	-0.386	-0.292	-0.19	-0.098	-0.029	0.009	0.016	-0.001	-0.031	-0.061	-0.08	-0.083	-0.071	-0.047	-0.022	-0.004	0	-0.011	-0.034	-0.061	-0.083	-0.093	-0.085	-0.063	-0.032	-0.004	0.008	-0.008
	8.893	0	0.001	-0.001	-0.005	-0.009	-0.011	-0.011	-0.008	-0.003	0	-0.001	-0.009	-0.026	-0.051	-0.082	-0.116	-0.148	-0.172	-0.184	-0.183	-0.168	-0.142	-0.11	-0.075	-0.044	-0.02	-0.006	0	-0.001	-0.006	-0.012	-0.016	-0.016	-0.013	-0.009	-0.004	0	0.001	-0.001	-0.005	-0.009	-0.011	-0.011	-0.008	-0.003	0	-0.001	-0.009
	9.026	-0.001	0.011	0.031	0.053	0.069	0.075	0.068	0.05	0.026	0.003	-0.009	-0.005	0.017	0.057	0.107	0.157	0.197	0.218	0.215	0.188	0.142	0.087	0.033	-0.009	-0.034	-0.038	-0.024	0.001	0.029	0.051	0.062	0.06	0.047	0.027	0.01	-0.001	-0.001	0.011	0.031	0.053	0.069	0.075	0.068	0.05	0.026	0.003	-0.009	-0.005
	9.16	-0.001	0.015	0.044	0.078	0.104	0.115	0.105	0.077	0.039	0.005	-0.011	0.001	0.048	0.126	0.225	0.326	0.411	0.463	0.47	0.432	0.354	0.254	0.148	0.057	-0.005	-0.033	-0.028	0.002	0.041	0.077	0.097	0.098	0.08	0.051	0.021	0.002	-0.001	0.015	0.044	0.078	0.104	0.115	0.105	0.077	0.039	0.005	-0.011	0.001
	9.293	0	0.01	0.031	0.056	0.077	0.085	0.078	0.057	0.029	0.004	-0.007	0.006	0.048	0.117	0.203	0.293	0.37	0.42	0.432	0.405	0.343	0.259	0.167	0.084	0.023	-0.01	-0.015	0.001	0.029	0.056	0.074	0.076	0.064	0.043	0.02	0.003	0	0.01	0.031	0.056	0.077	0.085	0.078	0.057	0.029	0.004	-0.007	0.006
[truncated: 24 more columns]

## Sheet: Fig2df_tr-SHGPol_XY_2osc_fit
I_SHG (uV)	Delay (ps)
	Column1	Column2	Column3	Column4	Column5	Column6	Column7	Column8	Column9	Column10	Column11	Column12	Column13	Column14	Column15	Column16	Column17	Column18	Column19	Column20	Column21	Column22	Column23	Column24	Column25	Column26	Column27	Column28	Column29	Column30	Column31	Column32	Column33	Column34	Column35	Column36	Column37	Column38	Column39	Column40	Column41	Column42	Column43	Column44	Column45	Column46	Column47	Column48	Column49
Polar Angle (deg)		0	5	10	15	20	25	30	35	40	45	50	55	60	65	70	75	80	85	90	95	100	105	110	115	120	125	130	135	140	145	150	155	160	165	170	175	180	185	190	195	200	205	210	215	220	225	230	235
	1.955	0.363	0.37	0.427	0.537	0.706	0.933	1.205	1.497	1.771	1.981	2.085	2.05	1.867	1.553	1.151	0.726	0.349	0.091	-0.001	0.096	0.368	0.77	1.238	1.693	2.068	2.308	2.388	2.31	2.103	1.809	1.478	1.156	0.876	0.655	0.5	0.404	0.363	0.37	0.427	0.537	0.706	0.933	1.205	1.497	1.771	1.981	2.085	2.05
	2.088	0.615	0.611	0.669	0.788	0.97	1.21	1.494	1.792	2.064	2.265	2.349	2.284	2.061	1.699	1.247	0.774	0.361	0.084	-0.002	0.128	0.462	0.953	1.525	2.092	2.573	2.903	3.046	3	2.79	2.463	2.076	1.684	1.328	1.037	0.822	0.684	0.615	0.611	0.669	0.788	0.97	1.21	1.494	1.792	2.064	2.265	2.349	2.284
	2.222	0.497	0.483	0.505	0.558	0.639	0.741	0.856	0.971	1.069	1.131	1.14	1.083	0.958	0.776	0.557	0.334	0.144	0.023	-0.002	0.082	0.271	0.544	0.865	1.193	1.483	1.7	1.821	1.838	1.759	1.604	1.403	1.183	0.973	0.791	0.649	0.551	0.497	0.483	0.505	0.558	0.639	0.741	0.856	0.971	1.069	1.131	1.14	1.083
	2.355	0.099	0.083	0.058	0.017	-0.046	-0.136	-0.248	-0.375	-0.501	-0.608	-0.676	-0.692	-0.65	-0.557	-0.426	-0.281	-0.147	-0.049	-0.001	-0.01	-0.069	-0.161	-0.265	-0.356	-0.415	-0.431	-0.401	-0.333	-0.241	-0.141	-0.049	0.024	0.073	0.1	0.11	0.108	0.099	0.083	0.058	0.017	-0.046	-0.136	-0.248	-0.375	-0.501	-0.608	-0.676	-0.692
	2.489	-0.334	-0.341	-0.393	-0.496	-0.652	-0.861	-1.112	-1.382	-1.636	-1.83	-1.926	-1.894	-1.725	-1.435	-1.064	-0.671	-0.323	-0.084	0.001	-0.089	-0.339	-0.711	-1.143	-1.564	-1.909	-2.131	-2.204	-2.132	-1.941	-1.669	-1.364	-1.067	-0.808	-0.604	-0.46	-0.373	-0.334	-0.341	-0.393	-0.496	-0.652	-0.861	-1.112	-1.382	-1.636	-1.83	-1.926	-1.894
	2.622	-0.549	-0.543	-0.587	-0.681	-0.825	-1.013	-1.234	-1.464	-1.673	-1.823	-1.881	-1.822	-1.639	-1.347	-0.985	-0.608	-0.28	-0.062	0.002	-0.108	-0.384	-0.786	-1.257	-1.726	-2.128	-2.408	-2.537	-2.511	-2.35	-2.089	-1.775	-1.453	-1.157	-0.912	-0.73	-0.61	-0.549	-0.543	-0.587	-0.681	-0.825	-1.013	-1.234	-1.464	-1.673	-1.823	-1.881	-1.822
	2.756	-0.436	-0.419	-0.427	-0.455	-0.496	-0.546	-0.598	-0.644	-0.677	-0.688	-0.67	-0.619	-0.534	-0.421	-0.293	-0.166	-0.062	-0.001	0.002	-0.062	-0.193	-0.379	-0.599	-0.829	-1.041	-1.21	-1.318	-1.356	-1.326	-1.238	-1.109	-0.96	-0.808	-0.672	-0.561	-0.482	-0.436	-0.419	-0.427	-0.455	-0.496	-0.546	-0.598	-0.644	-0.677	-0.688	-0.67	-0.619
	2.889	-0.078	-0.061	-0.03	0.021	0.1	0.211	0.35	0.505	0.658	0.786	0.865	0.879	0.822	0.7	0.533	0.349	0.181	0.058	0.001	0.018	0.099	0.226	0.369	0.499	0.589	0.623	0.598	0.52	0.408	0.281	0.16	0.059	-0.013	-0.058	-0.079	-0.084	-0.078	-0.061	-0.03	0.021	0.1	0.211	0.35	0.505	0.658	0.786	0.865	0.879
	3.022	0.305	0.311	0.358	0.451	0.592	0.782	1.009	1.253	1.483	1.659	1.745	1.716	1.563	1.3	0.964	0.607	0.292	0.076	-0.001	0.08	0.308	0.645	1.036	1.418	1.732	1.933	2	1.936	1.762	1.516	1.239	0.97	0.735	0.55	0.419	0.339	0.305	0.311	0.358	0.451	0.592	0.782	1.009	1.253	1.483	1.659	1.745	1.716
	3.156	0.49	0.481	0.514	0.586	0.696	0.839	1.004	1.175	1.328	1.435	1.471	1.417	1.269	1.038	0.756	0.463	0.21	0.043	-0.002	0.091	0.314	0.639	1.021	1.404	1.735	1.971	2.088	2.079	1.96	1.757	1.508	1.247	1.004	0.801	0.646	0.543	0.49	0.481	0.514	0.586	0.696	0.839	1.004	1.175	1.328	1.435	1.471	1.417
	3.289	0.383	0.364	0.362	0.37	0.381	0.389	0.39	0.382	0.364	0.335	0.297	0.25	0.197	0.14	0.083	0.034	-0.002	-0.017	-0.002	0.046	0.13	0.246	0.386	0.537	0.686	0.815	0.912	0.966	0.975	0.94	0.87	0.776	0.673	0.573	0.488	0.424	0.383	0.364	0.362	0.37	0.381	0.389	0.39	0.382	0.364	0.335	0.297	0.25
	3.423	0.063	0.046	0.012	-0.046	-0.135	-0.258	-0.412	-0.585	-0.754	-0.894	-0.98	-0.993	-0.927	-0.787	-0.598	-0.39	-0.201	-0.064	-0.001	-0.022	-0.118	-0.266	-0.434	-0.587	-0.696	-0.742	-0.72	-0.637	-0.512	-0.369	-0.23	-0.113	-0.026	0.03	0.059	0.068	0.063	0.046	0.012	-0.046	-0.135	-0.258	-0.412	-0.585	-0.754	-0.894	-0.98	-0.993
	3.556	-0.275	-0.28	-0.322	-0.405	-0.531	-0.699	-0.901	-1.118	-1.322	-1.478	-1.555	-1.528	-1.392	-1.157	-0.857	-0.54	-0.26	-0.067	0.001	-0.072	-0.275	-0.576	-0.926	-1.267	-1.547	-1.727	-1.788	-1.731	-1.577	-1.358	-1.111	-0.871	-0.661	-0.495	-0.378	-0.306	-0.275	-0.28	-0.322	-0.405	-0.531	-0.699	-0.901	-1.118	-1.322	-1.478	-1.555	-1.528
	3.689	-0.436	-0.426	-0.449	-0.502	-0.583	-0.686	-0.804	-0.924	-1.029	-1.099	-1.115	-1.066	-0.948	-0.771	-0.557	-0.337	-0.149	-0.027	0.002	-0.075	-0.253	-0.512	-0.815	-1.122	-1.392	-1.59	-1.695	-1.702	-1.619	-1.467	-1.273	-1.066	-0.869	-0.701	-0.572	-0.484	-0.436	-0.426	-0.449	-0.502	-0.583	-0.686	-0.804	-0.924	-1.029	-1.099	-1.115	-1.066
	3.823	-0.339	-0.319	-0.309	-0.301	-0.287	-0.263	-0.226	-0.176	-0.118	-0.058	-0.004	0.038	0.066	0.08	0.08	0.07	0.053	0.03	0.002	-0.033	-0.08	-0.141	-0.217	-0.306	-0.404	-0.501	-0.589	-0.656	-0.694	-0.701	-0.676	-0.627	-0.561	-0.491	-0.426	-0.375	-0.339	-0.319	-0.309	-0.301	-0.287	-0.263	-0.226	-0.176	-0.118	-0.058	-0.004	0.038
	3.956	-0.054	-0.036	-0.001	0.06	0.154	0.284	0.445	0.626	0.803	0.949	1.038	1.051	0.979	0.831	0.63	0.411	0.211	0.066	0.001	0.025	0.128	0.287	0.468	0.634	0.753	0.805	0.785	0.7	0.569	0.418	0.27	0.143	0.049	-0.013	-0.046	-0.058	-0.054	-0.036	-0.001	0.06	0.154	0.284	0.445	0.626	0.803	0.949	1.038	1.051
	4.09	0.246	0.25	0.287	0.359	0.47	0.617	0.794	0.984	1.161	1.297	1.364	1.34	1.22	1.014	0.751	0.473	0.227	0.058	0	0.064	0.243	0.508	0.815	1.116	1.363	1.523	1.577	1.528	1.394	1.202	0.985	0.773	0.588	0.442	0.338	0.274	0.246	0.25	0.287	0.359	0.47	0.617	0.794	0.984	1.161	1.297	1.364	1.34
	4.223	0.389	0.377	0.391	0.428	0.484	0.555	0.632	0.709	0.773	0.811	0.812	0.767	0.675	0.544	0.388	0.23	0.097	0.013	-0.002	0.062	0.201	0.402	0.638	0.881	1.097	1.262	1.357	1.376	1.324	1.214	1.068	0.907	0.75	0.614	0.506	0.431	0.389	0.377	0.391	0.428	0.484	0.555	0.632	0.709	0.773	0.811	0.812	0.767
	4.357	0.302	0.281	0.265	0.245	0.213	0.165	0.098	0.016	-0.071	-0.154	-0.219	-0.258	-0.267	-0.247	-0.204	-0.148	-0.09	-0.04	-0.002	0.023	0.041	0.059	0.085	0.126	0.185	0.257	0.336	0.412	0.473	0.511	0.522	0.506	0.471	0.424	0.375	0.334	0.302	0.281	0.265	0.245	0.213	0.165	0.098	0.016	-0.071	-0.154	-0.219	-0.258
	4.49	0.049	0.031	-0.005	-0.066	-0.161	-0.292	-0.456	-0.638	-0.817	-0.964	-1.054	-1.065	-0.992	-0.842	-0.638	-0.415	-0.213	-0.067	-0.001	-0.026	-0.132	-0.294	-0.479	-0.649	-0.771	-0.826	-0.807	-0.722	-0.59	-0.437	-0.286	-0.157	-0.06	0.004	0.039	0.052	0.049	0.031	-0.005	-0.066	-0.161	-0.292	-0.456	-0.638	-0.817	-0.964	-1.054	-1.065
	4.623	-0.219	-0.222	-0.254	-0.316	-0.411	-0.538	-0.69	-0.854	-1.006	-1.123	-1.179	-1.158	-1.053	-0.875	-0.648	-0.408	-0.195	-0.05	0	-0.056	-0.211	-0.441	-0.709	-0.97	-1.186	-1.325	-1.374	-1.333	-1.217	-1.051	-0.863	-0.679	-0.518	-0.39	-0.3	-0.244	-0.219	-0.222	-0.254	-0.316	-0.411	-0.538	-0.69	-0.854	-1.006	-1.123	-1.179	-1.158
	4.757	-0.347	-0.334	-0.341	-0.365	-0.4	-0.442	-0.486	-0.527	-0.556	-0.568	-0.556	-0.515	-0.446	-0.353	-0.246	-0.141	-0.054	-0.002	0.002	-0.05	-0.157	-0.308	-0.488	-0.675	-0.847	-0.983	-1.068	-1.097	-1.071	-0.998	-0.892	-0.77	-0.647	-0.537	-0.448	-0.384	-0.347	-0.334	-0.341	-0.365	-0.4	-0.442	-0.486	-0.527	-0.556	-0.568	-0.556	-0.515
	4.89	-0.272	-0.25	-0.229	-0.2	-0.155	-0.089	-0.001	0.104	0.213	0.312	0.385	0.422	0.416	0.37	0.295	0.205	0.118	0.047	0.002	-0.015	-0.011	0.003	0.015	0.01	-0.017	-0.07	-0.142	-0.224	-0.301	-0.363	-0.4	-0.411	-0.397	-0.368	-0.333	-0.299	-0.272	-0.25	-0.229	-0.2	-0.155	-0.089	-0.001	0.104	0.213	0.312	0.385	0.422
	5.024	-0.046	-0.029	0.006	0.067	0.16	0.289	0.45	0.629	0.805	0.95	1.037	1.049	0.976	0.828	0.628	0.409	0.209	0.065	0.001	0.026	0.13	0.29	0.472	0.64	0.761	0.816	0.797	0.714	0.584	0.433	0.285	0.157	0.061	-0.002	-0.036	-0.049	-0.046	-0.029	0.006	0.067	0.16	0.289	0.45	0.629	0.805	0.95	1.037	1.049
	5.157	0.193	0.196	0.222	0.275	0.356	0.464	0.593	0.731	0.86	0.959	1.006	0.987	0.897	0.745	0.551	0.346	0.166	0.042	0	0.048	0.182	0.379	0.608	0.833	1.019	1.14	1.183	1.149	1.051	0.91	0.749	0.591	0.453	0.342	0.264	0.215	0.193	0.196	0.222	0.275	0.356	0.464	0.593	0.731	0.86	0.959	1.006	0.987
	5.291	0.31	0.296	0.298	0.31	0.328	0.347	0.364	0.374	0.376	0.366	0.343	0.306	0.256	0.195	0.129	0.067	0.018	-0.008	-0.002	0.04	0.119	0.23	0.362	0.503	0.636	0.748	0.825	0.862	0.857	0.814	0.742	0.652	0.558	0.47	0.397	0.343	0.31	0.296	0.298	0.31	0.328	0.347	0.364	0.374	0.376	0.366	0.343	0.306
	5.424	0.246	0.224	0.2	0.165	0.111	0.032	-0.072	-0.192	-0.316	-0.426	-0.504	-0.538	-0.521	-0.457	-0.359	-0.246	-0.137	-0.052	-0.002	0.009	-0.011	-0.05	-0.089	-0.112	-0.107	-0.069	-0.003	0.082	0.171	0.249	0.305	0.335	0.339	0.324	0.298	0.27	0.246	0.224	0.2	0.165	0.111	0.032	-0.072	-0.192	-0.316	-0.426	-0.504	-0.538
	5.557	0.046	0.029	-0.005	-0.063	-0.153	-0.277	-0.432	-0.605	-0.774	-0.914	-0.998	-1.01	-0.94	-0.798	-0.605	-0.394	-0.202	-0.063	-0.001	-0.025	-0.125	-0.279	-0.454	-0.615	-0.731	-0.783	-0.765	-0.685	-0.56	-0.414	-0.272	-0.149	-0.057	0.003	0.036	0.049	0.046	0.029	-0.005	-0.063	-0.153	-0.277	-0.432	-0.605	-0.774	-0.914	-0.998	-1.01
	5.691	-0.169	-0.171	-0.193	-0.238	-0.305	-0.396	-0.503	-0.619	-0.726	-0.807	-0.846	-0.829	-0.753	-0.625	-0.462	-0.29	-0.138	-0.035	0	-0.041	-0.154	-0.322	-0.516	-0.707	-0.865	-0.969	-1.007	-0.98	-0.898	-0.78	-0.644	-0.51	-0.392	-0.298	-0.231	-0.189	-0.169	-0.171	-0.193	-0.238	-0.305	-0.396	-0.503	-0.619	-0.726	-0.807	-0.846	-0.829
	5.824	-0.278	-0.264	-0.26	-0.263	-0.267	-0.268	-0.262	-0.248	-0.228	-0.201	-0.17	-0.136	-0.1	-0.066	-0.034	-0.007	0.011	0.015	0.002	-0.032	-0.088	-0.165	-0.258	-0.36	-0.461	-0.552	-0.623	-0.665	-0.677	-0.659	-0.614	-0.552	-0.482	-0.412	-0.353	-0.307	-0.278	-0.264	-0.26	-0.263	-0.267	-0.268	-0.262	-0.248	-0.228	-0.201	-0.17	-0.136
	5.958	-0.224	-0.202	-0.176	-0.137	-0.077	0.01	0.123	0.254	0.387	0.504	0.585	0.616	0.592	0.516	0.402	0.272	0.149	0.055	0.002	-0.005	0.027	0.082	0.141	0.184	0.196	0.17	0.108	0.022	-0.074	-0.163	-0.233	-0.276	-0.293	-0.287	-0.269	-0.246	-0.224	-0.202	-0.176	-0.137	-0.077	0.01	0.123	0.254	0.387	0.504	0.585	0.616
	6.091	-0.047	-0.031	0.001	0.057	0.142	0.26	0.407	0.571	0.731	0.864	0.945	0.956	0.89	0.756	0.573	0.373	0.191	0.06	0.001	0.023	0.117	0.262	0.427	0.579	0.688	0.736	0.718	0.641	0.523	0.385	0.25	0.135	0.048	-0.008	-0.039	-0.05	-0.047	-0.031	0.001	0.057	0.142	0.26	0.407	0.571	0.731	0.864	0.945	0.956
	6.224	0.148	0.149	0.167	0.204	0.259	0.334	0.422	0.517	0.604	0.671	0.701	0.686	0.623	0.516	0.381	0.239	0.113	0.028	0	0.035	0.13	0.27	0.433	0.593	0.726	0.814	0.848	0.827	0.76	0.662	0.549	0.437	0.337	0.258	0.201	0.165	0.148	0.149	0.167	0.204	0.259	0.334	0.422	0.517	0.604	0.671	0.701	0.686
	6.358	0.25	0.235	0.228	0.224	0.217	0.202	0.178	0.146	0.108	0.068	0.03	-0.001	-0.024	-0.037	-0.043	-0.041	-0.033	-0.021	-0.002	0.025	0.062	0.111	0.172	0.243	0.318	0.392	0.456	0.503	0.528	0.529	0.507	0.467	0.416	0.363	0.314	0.276	0.25	0.235	0.228	0.224	0.217	0.202	0.178	0.146	0.108	0.068	0.03	-0.001
	6.491	0.206	0.185	0.158	0.116	0.052	-0.04	-0.158	-0.295	-0.433	-0.553	-0.635	-0.664	-0.634	-0.551	-0.427	-0.287	-0.156	-0.056	-0.002	0.002	-0.038	-0.105	-0.177	-0.233	-0.256	-0.239	-0.182	-0.095	0.004	0.1	0.179	0.231	0.256	0.258	0.245	0.226	0.206	0.185	0.158	0.116	0.052	-0.04	-0.158	-0.295	-0.433	-0.553	-0.635	-0.664
	6.625	0.049	0.033	0.003	-0.049	-0.128	-0.238	-0.376	-0.53	-0.681	-0.805	-0.882	-0.892	-0.832	-0.706	-0.536	-0.349	-0.179	-0.056	-0.001	-0.021	-0.108	-0.243	-0.396	-0.536	-0.636	-0.679	-0.661	-0.589	-0.477	-0.349	-0.223	-0.116	-0.037	0.015	0.042	0.052	0.049	0.033	0.003	-0.049	-0.128	-0.238	-0.376	-0.53	-0.681	-0.805	-0.882	-0.892
	6.758	-0.128	-0.129	-0.143	-0.173	-0.218	-0.278	-0.35	-0.426	-0.496	-0.549	-0.573	-0.56	-0.507	-0.42	-0.309	-0.193	-0.091	-0.022	0	-0.029	-0.108	-0.223	-0.358	-0.491	-0.602	-0.676	-0.705	-0.69	-0.636	-0.556	-0.463	-0.371	-0.288	-0.222	-0.173	-0.143	-0.128	-0.129	-0.143	-0.173	-0.218	-0.278	-0.35	-0.426	-0.496	-0.549	-0.573	-0.56
	6.892	-0.225	-0.21	-0.201	-0.191	-0.175	-0.149	-0.111	-0.064	-0.013	0.038	0.08	0.109	0.121	0.118	0.102	0.078	0.051	0.025	0.002	-0.02	-0.042	-0.068	-0.103	-0.148	-0.202	-0.262	-0.32	-0.37	-0.406	-0.422	-0.418	-0.396	-0.361	-0.32	-0.281	-0.248	-0.225	-0.21	-0.201	-0.191	-0.175	-0.149	-0.111	-0.064	-0.013	0.038	0.08	0.109
	7.025	-0.191	-0.17	-0.142	-0.1	-0.034	0.06	0.18	0.319	0.458	0.579	0.66	0.688	0.655	0.567	0.439	0.294	0.159	0.056	0.002	0.001	0.045	0.119	0.199	0.264	0.295	0.283	0.23	0.145	0.044	-0.056	-0.139	-0.197	-0.227	-0.234	-0.225	-0.209	-0.191	-0.17	-0.142	-0.1	-0.034	0.06	0.18	0.319	0.458	0.579	0.66	0.688
	7.158	-0.051	-0.037	-0.008	0.039	0.113	0.215	0.343	0.486	0.626	0.742	0.814	0.824	0.769	0.653	0.496	0.324	0.167	0.053	0.001	0.019	0.099	0.222	0.361	0.489	0.58	0.618	0.6	0.531	0.428	0.31	0.194	0.096	0.024	-0.023	-0.047	-0.055	-0.051	-0.037	-0.008	0.039	0.113	0.215	0.343	0.486	0.626	0.742	0.814	0.824
	7.292	0.111	0.111	0.122	0.146	0.182	0.23	0.286	0.346	0.401	0.442	0.46	0.449	0.406	0.335	0.247	0.154	0.072	0.017	0	0.024	0.088	0.183	0.293	0.401	0.493	0.554	0.58	0.569	0.527	0.463	0.387	0.312	0.244	0.189	0.149	0.123	0.111	0.111	0.122	0.146	0.182	0.23	0.286	0.346	0.401	0.442	0.46	0.449
	7.425	0.203	0.189	0.177	0.163	0.14	0.105	0.058	0	-0.062	-0.119	-0.165	-0.191	-0.196	-0.179	-0.147	-0.106	-0.064	-0.028	-0.002	0.015	0.025	0.034	0.049	0.073	0.11	0.158	0.211	0.263	0.306	0.334	0.344	0.336	0.314	0.283	0.252	0.224	0.203	0.189	0.177	0.163	0.14	0.105	0.058	0	-0.062	-0.119	-0.165	-0.191
	7.559	0.178	0.158	0.13	0.088	0.022	-0.072	-0.192	-0.329	-0.468	-0.587	-0.667	-0.693	-0.659	-0.569	-0.44	-0.294	-0.158	-0.055	-0.002	-0.002	-0.049	-0.126	-0.211	-0.28	-0.315	-0.308	-0.258	-0.175	-0.075	0.026	0.111	0.171	0.205	0.215	0.209	0.195	0.178	0.158	0.13	0.088	0.022	-0.072	-0.192	-0.329	-0.468	-0.587	-0.667	-0.693
	7.692	0.054	0.04	0.014	-0.03	-0.098	-0.192	-0.309	-0.441	-0.57	-0.678	-0.744	-0.755	-0.705	-0.599	-0.455	-0.297	-0.153	-0.049	-0.001	-0.016	-0.088	-0.2	-0.326	-0.441	-0.522	-0.555	-0.537	-0.473	-0.378	-0.269	-0.164	-0.075	-0.01	0.031	0.051	0.058	0.054	0.04	0.014	-0.03	-0.098	-0.192	-0.309	-0.441	-0.57	-0.678	-0.744	-0.755
	7.826	-0.095	-0.095	-0.103	-0.122	-0.15	-0.187	-0.231	-0.277	-0.319	-0.35	-0.363	-0.353	-0.318	-0.262	-0.193	-0.12	-0.056	-0.013	0	-0.02	-0.071	-0.147	-0.236	-0.323	-0.398	-0.449	-0.471	-0.464	-0.431	-0.381	-0.321	-0.26	-0.206	-0.161	-0.127	-0.106	-0.095	-0.095	-0.103	-0.122	-0.15	-0.187	-0.231	-0.277	-0.319	-0.35	-0.363	-0.353
	7.959	-0.184	-0.17	-0.157	-0.139	-0.112	-0.071	-0.016	0.049	0.118	0.181	0.228	0.252	0.251	0.225	0.18	0.126	0.073	0.03	0.001	-0.011	-0.012	-0.008	-0.006	-0.015	-0.038	-0.076	-0.125	-0.178	-0.227	-0.263	-0.284	-0.287	-0.274	-0.252	-0.227	-0.203	-0.184	-0.17	-0.157	-0.139	-0.112	-0.071	-0.016	0.049	0.118	0.181	0.228	0.252
	8.092	-0.166	-0.147	-0.12	-0.079	-0.014	0.078	0.196	0.33	0.466	0.582	0.66	0.684	0.65	0.561	0.433	0.289	0.155	0.054	0.002	0.003	0.051	0.128	0.214	0.285	0.323	0.318	0.271	0.191	0.093	-0.006	-0.091	-0.152	-0.187	-0.199	-0.195	-0.183	-0.166	-0.147	-0.12	-0.079	-0.014	0.078	0.196	0.33	0.466	0.582	0.66	0.684
	8.226	-0.056	-0.043	-0.019	0.021	0.082	0.168	0.276	0.397	0.516	0.614	0.676	0.686	0.641	0.546	0.415	0.272	0.14	0.045	0.001	0.014	0.079	0.178	0.291	0.394	0.465	0.494	0.475	0.415	0.328	0.229	0.134	0.055	-0.003	-0.038	-0.056	-0.061	-0.056	-0.043	-0.019	0.021	0.082	0.168	0.276	0.397	0.516	0.614	0.676	0.686
	8.359	0.082	0.081	0.087	0.101	0.123	0.151	0.183	0.218	0.249	0.271	0.28	0.271	0.244	0.201	0.147	0.091	0.042	0.009	0	0.016	0.057	0.117	0.187	0.257	0.316	0.358	0.377	0.373	0.349	0.31	0.264	0.216	0.172	0.135	0.108	0.091	0.082	0.081	0.087	0.101	0.123	0.151	0.183	0.218	0.249	0.271	0.28	0.271
	8.493	0.168	0.154	0.14	0.12	0.089	0.044	-0.016	-0.086	-0.159	-0.225	-0.273	-0.296	-0.289	-0.256	-0.203	-0.14	-0.08	-0.031	-0.001	0.008	0.002	-0.012	-0.026	-0.029	-0.017	0.014	0.059	0.111	0.164	0.207	0.235	0.246	0.241	0.226	0.205	0.185	0.168	0.154	0.14	0.12	0.089	0.044	-0.016	-0.086	-0.159	-0.225	-0.273	-0.296
	8.626	0.157	0.138	0.113	0.072	0.009	-0.08	-0.194	-0.324	-0.455	-0.567	-0.642	-0.665	-0.631	-0.544	-0.42	-0.28	-0.15	-0.052	-0.002	-0.003	-0.051	-0.127	-0.211	-0.282	-0.32	-0.317	-0.272	-0.195	-0.1	-0.004	0.079	0.139	0.174	0.186	0.183	0.172	0.157	0.138	0.113	0.072	0.009	-0.08	-0.194	-0.324	-0.455	-0.567	-0.642	-0.665
	8.76	0.058	0.046	0.024	-0.012	-0.068	-0.146	-0.244	-0.354	-0.463	-0.553	-0.61	-0.621	-0.581	-0.495	-0.377	-0.247	-0.128	-0.041	-0.001	-0.012	-0.069	-0.158	-0.258	-0.349	-0.411	-0.434	-0.415	-0.36	-0.28	-0.191	-0.106	-0.035	0.015	0.046	0.06	0.063	0.058	0.046	0.024	-0.012	-0.068	-0.146	-0.244	-0.354	-0.463	-0.553	-0.61	-0.621
	8.893	-0.069	-0.068	-0.073	-0.083	-0.099	-0.119	-0.143	-0.168	-0.19	-0.205	-0.21	-0.203	-0.181	-0.149	-0.108	-0.066	-0.03	-0.006	0	-0.013	-0.045	-0.091	-0.146	-0.2	-0.247	-0.281	-0.297	-0.296	-0.279	-0.25	-0.214	-0.177	-0.143	-0.114	-0.092	-0.077	-0.069	-0.068	-0.073	-0.083	-0.099	-0.119	-0.143	-0.168	-0.19	-0.205	-0.21	-0.203
	9.026	-0.153	-0.14	-0.125	-0.104	-0.071	-0.024	0.039	0.113	0.188	0.255	0.303	0.324	0.315	0.277	0.218	0.149	0.083	0.032	0.001	-0.006	0.005	0.027	0.05	0.062	0.057	0.033	-0.008	-0.06	-0.114	-0.161	-0.195	-0.212	-0.213	-0.203	-0.186	-0.169	-0.153	-0.14	-0.125	-0.104	-0.071	-0.024	0.039	0.113	0.188	0.255	0.303	0.324
	9.16	-0.148	-0.131	-0.106	-0.067	-0.007	0.079	0.188	0.313	0.438	0.545	0.617	0.639	0.606	0.522	0.403	0.268	0.144	0.05	0.002	0.003	0.049	0.123	0.205	0.273	0.31	0.308	0.266	0.192	0.101	0.009	-0.071	-0.129	-0.163	-0.176	-0.173	-0.163	-0.148	-0.131	-0.106	-0.067	-0.007	0.079	0.188	0.313	0.438	0.545	0.617	0.639
	9.293	-0.06	-0.049	-0.029	0.004	0.054	0.125	0.214	0.314	0.413	0.496	0.548	0.559	0.523	0.447	0.34	0.223	0.116	0.038	0.001	0.01	0.06	0.139	0.227	0.306	0.36	0.379	0.36	0.309	0.236	0.156	0.08	0.017	-0.027	-0.052	-0.064	-0.065	-0.06	-0.049	-0.029	0.004	0.054	0.125	0.214	0.314	0.413	0.496	0.548	0.559
[truncated: 24 more columns]

## Sheet: Fig2ce_tr-SHGPol_1,9ps
Polarization Angle (deg)	Delta I_SHG XX (uV)	Delta I_SHG XY (uV)
0	-0.014	0.715
5	-0.009	0.701
10	0.029	0.662
15	0.069	0.804
20	0.179	0.878
25	0.29	1.251
30	0.296	1.413
35	0.257	1.756
40	0.171	2.155
45	0.021	2.651
50	-0.02	2.54
55	0.086	2.02
60	0.35	1.829
65	0.559	1.718
70	1.082	1.439
75	1.571	0.804
80	1.655	0.41
85	1.902	0.112
90	2.007	0.085
95	2.01	0.37
100	1.592	0.693
105	1.132	1.1
110	0.534	1.526
115	0.047	1.871
120	-0.219	2.013
125	-0.351	2.279
130	-0.281	2.18
135	-0.132	2.089
140	0.073	2.144
145	0.273	1.368
150	0.424	0.949
155	0.545	0.676
160	0.464	0.573
165	0.298	0.586
170	0.159	0.629
175	0.054	0.708
180	-0.014	0.715
185	-0.009	0.701
190	0.029	0.662
195	0.069	0.804
200	0.179	0.878
205	0.29	1.251
210	0.296	1.413
215	0.257	1.756
220	0.171	2.155
225	0.021	2.651
230	-0.02	2.54
235	0.086	2.02
240	0.35	1.829
245	0.559	1.718
250	1.082	1.439
255	1.571	0.804
260	1.655	0.41
265	1.902	0.112
270	2.007	0.085
275	2.01	0.37
280	1.592	0.693
285	1.132	1.1
290	0.534	1.526
295	0.047	1.871
300	-0.219	2.013
305	-0.351	2.279
310	-0.281	2.18
315	-0.132	2.089
320	0.073	2.144
325	0.273	1.368
330	0.424	0.949
335	0.545	0.676
340	0.464	0.573
345	0.298	0.586
350	0.159	0.629
355	0.054	0.708

## Sheet: Fig2ce_tr-SHGPol_2,2ps
Polarization Angle (deg)	Delta I_SHG XX (uV)	Delta I_SHG XY (uV)
0	-0.052	0.785
5	-0.079	0.741
10	-0.063	0.813
15	-0.012	0.798
20	0.02	0.723
25	0.043	0.701
30	0.064	0.854
35	0.025	0.769
40	-0.002	0.84
45	0.01	0.861
50	0.025	0.849
55	0.023	0.763
60	0.079	0.669
65	0.245	0.509
70	0.282	0.22
75	0.316	0.13
80	0.64	-0.018
85	0.959	-0.059
90	1.057	-0.02
95	0.865	0.071
100	0.714	0.269
105	0.55	0.592
110	0.527	0.811
115	0.325	1.066
120	0.064	1.573
125	0.019	1.7
130	-0.044	1.918
135	-0.064	2.002
140	-0.028	1.868
145	0.031	1.565
150	0.089	1.366
155	0.087	1.264
160	0.113	1.154
165	0.135	1.024
170	0.096	0.92
175	0.017	0.868
180	-0.052	0.785
185	-0.079	0.741
190	-0.063	0.813
195	-0.012	0.798
200	0.02	0.723
205	0.043	0.701
210	0.064	0.854
215	0.025	0.769
220	-0.002	0.84
225	0.01	0.861
230	0.025	0.849
235	0.023	0.763
240	0.079	0.669
245	0.245	0.509
250	0.282	0.22
255	0.316	0.13
260	0.64	-0.018
265	0.959	-0.059
270	1.057	-0.02
275	0.865	0.071
280	0.714	0.269
285	0.55	0.592
290	0.527	0.811
295	0.325	1.066
300	0.064	1.573
305	0.019	1.7
310	-0.044	1.918
315	-0.064	2.002
320	-0.028	1.868
325	0.031	1.565
330	0.089	1.366
335	0.087	1.264
340	0.113	1.154
345	0.135	1.024
350	0.096	0.92
355	0.017	0.868
