# Supplementary material for: Giant chiral magnetoelectric oscillations in a van der Waals multiferroic
Source: Nature. 2024 Jul 17;632(8024):273–9. doi: 10.1038/s41586-024-07678-5 (PMC11306099; doi:10.1038/s41586-024-07678-5)
Supplement: Supplementary file 5 — Source Data Fig. 3 [file 41586_2024_7678_MOESM5_ESM.zip]

Archive with 4 entries (4 files):
- 2023-12-23031B-f3/Figure3a_chi_tt.xlsx
- 2023-12-23031B-f3/Figure3b_EM_mode_energies.xlsx
- 2023-12-23031B-f3/Figure3c_Delta_Px_Py_tt.xlsx
- 2023-12-23031B-f3/Figure3de_tr-RKerr_tr-SHG_fluence.xlsx
