# Supplementary material for: Giant chiral magnetoelectric oscillations in a van der Waals multiferroic
Source: Nature. 2024 Jul 17;632(8024):273–9. doi: 10.1038/s41586-024-07678-5 (PMC11306099; doi:10.1038/s41586-024-07678-5)
Supplement: Supplementary file 5 — Source Data Fig. 3 [file 41586_2024_7678_MOESM5_ESM.zip › 2023-12-23031B-f3/Figure3a_chi_tt.xlsx]

## Sheet: Fig3a_Delta_chi_tt_exp
Delay (ps)	Delta chi_xxy/chi_0 (x 1000)	Delta chi_yxx/chi_0 (x 1000)	Delta chi_yyy/chi_0 (x 1000)	Delta chi_y'y'x'/chi_0 (x 1000)	Delta chi_x'y'y'/chi_0 (x 1000)	Delta chi_x'x'x'/chi_0 (x 1000)
2.222	-1.642	0.641	1.775	-0.982	-0.139	0.9
2.355	0.082	-0.41	0.076	-1.106	-0.517	0.78
2.489	1.313	-1.327	-1.48	-0.63	-0.871	0.326
2.622	1.607	-1.519	-1.788	-0.05	-0.698	-0.164
2.756	1.051	-0.76	-0.997	0.529	-0.172	-0.41
2.889	0.024	0.348	0.045	1.022	0.68	-0.606
3.022	-1.449	0.939	1.463	0.534	0.491	0.003
3.156	-1.835	0.931	1.942	-0.346	0.046	0.567
3.289	-0.838	0.397	1.044	-0.86	-0.084	0.608
3.423	0.508	-0.093	-0.613	-0.662	-0.142	0.288
3.556	1.074	-0.844	-1.341	-0.344	-0.422	-0.188
3.689	1.662	-0.467	-1.776	0.617	0.292	-0.991
3.823	0.835	-0.184	-0.799	0.923	0.587	-1.074
3.956	-0.413	0.347	0.334	0.996	0.591	-0.599
4.09	-1.529	0.618	1.207	0.277	0.391	0.216
4.223	-1.316	0.91	1.015	-0.285	0.22	0.419
4.357	-0.37	0.408	0.311	-0.692	-0.423	0.8
4.49	0.219	-0.593	-0.17	-1.006	-1.149	1.076
4.623	0.938	-0.877	-0.833	-0.523	-0.666	0.329
4.757	1.285	-0.506	-0.973	0.424	0.207	-0.744
4.89	0.651	-0.118	-0.441	0.954	0.677	-1.036
5.024	-0.7	-0.052	0.669	0.504	0.014	-0.01
5.157	-1.058	0.347	1.238	-0.076	-0.112	0.416
5.291	-0.375	0.678	0.593	-0.265	0.284	0.182
5.424	0.156	0.325	0.017	-0.657	-0.169	0.283
5.557	0.457	-0.255	-0.414	-0.663	-0.436	0.359
5.691	0.565	-0.464	-0.727	-0.197	-0.305	0.004
5.824	0.21	-0.626	-0.375	0.319	-0.088	-0.249
5.958	-0.097	-0.309	0.036	0.606	0.29	-0.46
6.091	-0.441	0.126	0.466	0.542	0.411	-0.343
6.224	-0.255	0.77	0.41	0.252	0.57	-0.285
6.358	-0.124	0.73	0.349	-0.327	0.093	0.107
6.491	-0.306	0.028	0.095	-0.904	-0.646	0.954
6.625	0.258	-0.304	-0.551	-0.593	-0.43	0.453
6.758	0.543	-0.528	-0.702	0.068	-0.001	0.006
6.892	0.451	-0.19	-0.448	0.716	0.38	-0.563
7.025	-0.305	-0.163	0.26	0.673	0.153	-0.311
7.158	-0.65	-0.035	0.58	0.336	-0.009	0.141
7.292	-0.079	0.769	0.242	0.193	0.302	-0.21
7.425	0.411	1.004	-0.249	-0.052	0.392	-0.44
7.559	0.348	0.324	-0.277	-0.561	-0.111	0.012
7.692	0.171	-0.633	-0.079	-0.587	-0.451	0.424
7.826	-0.128	-0.85	-0.08	-0.149	-0.367	0.336
7.959	-0.735	-0.901	0.501	-0.036	-0.555	0.51
8.092	-0.335	-0.133	0.323	0.464	0.179	-0.191
8.226	-0.142	0.399	0.283	0.309	0.297	-0.316
8.359	-0.01	0.461	0.047	0.018	0.172	-0.159
8.493	0.25	0.363	-0.205	-0.293	-0.063	0.04
8.626	0.348	0.051	-0.393	-0.455	-0.179	0.172
8.76	0.37	-0.321	-0.317	-0.232	-0.037	-0.007
8.893	0.446	-0.177	-0.393	0.483	0.426	-0.512
9.026	-0.042	-0.089	0.02	0.498	0.188	-0.277
9.16	-0.305	0.03	0.257	0.381	0.175	-0.14
9.293	-0.559	-0.009	0.546	-0.152	-0.281	0.459

## Sheet: Fig3a_Delta_chi_tt_fit
Delay (ps)	Delta chi_xxy/chi_0 (x 1000)	Delta chi_yxx/chi_0 (x 1000)	Delta chi_yyy/chi_0 (x 1000)	Delta chi_y'y'x'/chi_0 (x 1000)	Delta chi_x'y'y'/chi_0 (x 1000)	Delta chi_x'x'x'/chi_0 (x 1000)
0	-4.356	1.445	4.497	-1.344	-0.69	1.468
0.01	-4.439	1.475	4.583	-1.371	-0.704	1.496
0.02	-4.505	1.499	4.651	-1.393	-0.715	1.519
0.03	-4.554	1.518	4.702	-1.41	-0.724	1.537
0.04	-4.584	1.531	4.733	-1.423	-0.73	1.549
0.05	-4.598	1.539	4.747	-1.43	-0.734	1.556
0.06	-4.593	1.54	4.743	-1.433	-0.736	1.557
0.07	-4.572	1.536	4.721	-1.431	-0.735	1.554
0.08	-4.533	1.527	4.681	-1.424	-0.732	1.545
0.09	-4.477	1.511	4.624	-1.412	-0.726	1.53
0.1	-4.404	1.49	4.549	-1.396	-0.719	1.511
0.11	-4.316	1.464	4.458	-1.375	-0.708	1.486
0.12	-4.211	1.432	4.351	-1.349	-0.696	1.457
0.13	-4.091	1.395	4.228	-1.319	-0.682	1.422
0.14	-3.957	1.353	4.089	-1.284	-0.665	1.383
0.15	-3.808	1.306	3.936	-1.245	-0.646	1.34
0.16	-3.646	1.255	3.769	-1.202	-0.625	1.292
0.17	-3.472	1.199	3.589	-1.156	-0.603	1.24
0.18	-3.285	1.138	3.397	-1.105	-0.578	1.183
0.19	-3.087	1.074	3.193	-1.051	-0.551	1.123
0.2	-2.878	1.006	2.978	-0.993	-0.523	1.06
0.21	-2.66	0.934	2.753	-0.932	-0.494	0.993
0.22	-2.434	0.859	2.519	-0.869	-0.462	0.923
0.23	-2.199	0.781	2.277	-0.802	-0.43	0.85
0.24	-1.958	0.701	2.029	-0.733	-0.396	0.775
0.25	-1.711	0.618	1.774	-0.662	-0.361	0.697
0.26	-1.459	0.533	1.514	-0.588	-0.324	0.617
0.27	-1.203	0.446	1.25	-0.513	-0.287	0.536
0.28	-0.945	0.358	0.983	-0.436	-0.249	0.453
0.29	-0.684	0.269	0.714	-0.358	-0.211	0.368
0.3	-0.423	0.179	0.444	-0.279	-0.171	0.283
0.31	-0.162	0.088	0.174	-0.2	-0.132	0.198
0.32	0.099	-0.002	-0.095	-0.12	-0.092	0.112
0.33	0.357	-0.092	-0.361	-0.039	-0.052	0.026
0.34	0.612	-0.181	-0.625	0.041	-0.011	-0.06
0.35	0.863	-0.27	-0.884	0.121	0.029	-0.145
0.36	1.109	-0.357	-1.139	0.2	0.069	-0.229
0.37	1.349	-0.443	-1.387	0.278	0.108	-0.312
0.38	1.583	-0.527	-1.629	0.355	0.147	-0.393
0.39	1.809	-0.608	-1.863	0.431	0.186	-0.473
0.4	2.026	-0.688	-2.088	0.505	0.224	-0.551
0.41	2.235	-0.764	-2.304	0.577	0.261	-0.627
0.42	2.434	-0.837	-2.51	0.647	0.297	-0.7
0.43	2.622	-0.907	-2.705	0.714	0.332	-0.77
0.44	2.799	-0.974	-2.888	0.779	0.365	-0.838
0.45	2.964	-1.036	-3.06	0.842	0.398	-0.902
0.46	3.117	-1.095	-3.219	0.901	0.429	-0.963
0.47	3.257	-1.149	-3.364	0.957	0.459	-1.021
0.48	3.384	-1.199	-3.496	1.009	0.487	-1.074
0.49	3.497	-1.244	-3.614	1.058	0.513	-1.124
0.501	3.596	-1.285	-3.717	1.103	0.538	-1.17
0.511	3.681	-1.321	-3.805	1.145	0.561	-1.211
0.521	3.752	-1.351	-3.879	1.182	0.582	-1.248
0.531	3.807	-1.377	-3.937	1.216	0.601	-1.281
0.541	3.848	-1.397	-3.98	1.245	0.618	-1.309
0.551	3.874	-1.412	-4.008	1.269	0.633	-1.333
0.561	3.885	-1.422	-4.021	1.29	0.646	-1.352
0.571	3.882	-1.427	-4.018	1.306	0.657	-1.366
0.581	3.863	-1.426	-4	1.318	0.666	-1.376
0.591	3.831	-1.42	-3.967	1.325	0.673	-1.381
0.601	3.783	-1.409	-3.919	1.327	0.677	-1.381
0.611	3.722	-1.393	-3.856	1.325	0.679	-1.376
0.621	3.647	-1.371	-3.78	1.319	0.679	-1.367
0.631	3.559	-1.345	-3.689	1.308	0.677	-1.353
0.641	3.458	-1.313	-3.586	1.293	0.672	-1.334
0.651	3.344	-1.277	-3.469	1.274	0.666	-1.311
0.661	3.219	-1.236	-3.34	1.25	0.657	-1.284
0.671	3.082	-1.191	-3.199	1.222	0.647	-1.252
0.681	2.934	-1.141	-3.047	1.19	0.634	-1.216
0.691	2.776	-1.088	-2.884	1.154	0.619	-1.176
0.701	2.609	-1.03	-2.712	1.114	0.602	-1.133
0.711	2.432	-0.969	-2.53	1.071	0.583	-1.085
0.721	2.248	-0.904	-2.34	1.024	0.563	-1.034
0.731	2.057	-0.837	-2.143	0.974	0.541	-0.98
0.741	1.859	-0.766	-1.938	0.921	0.517	-0.923
0.751	1.655	-0.693	-1.728	0.865	0.491	-0.863
0.761	1.446	-0.617	-1.512	0.805	0.464	-0.8
0.771	1.233	-0.539	-1.292	0.744	0.436	-0.735
0.781	1.017	-0.46	-1.069	0.68	0.406	-0.667
0.791	0.799	-0.379	-0.843	0.614	0.375	-0.598
0.801	0.578	-0.297	-0.615	0.546	0.343	-0.527
0.811	0.358	-0.214	-0.386	0.476	0.31	-0.454
0.821	0.137	-0.13	-0.158	0.405	0.276	-0.38
0.831	-0.083	-0.047	0.07	0.333	0.241	-0.305
0.841	-0.301	0.037	0.296	0.26	0.205	-0.23
0.851	-0.517	0.12	0.519	0.187	0.169	-0.154
0.861	-0.729	0.203	0.739	0.112	0.133	-0.077
0.871	-0.937	0.284	0.955	0.038	0.096	-0.001
0.881	-1.14	0.365	1.166	-0.036	0.059	0.074
0.891	-1.337	0.443	1.371	-0.11	0.022	0.15
0.901	-1.528	0.52	1.569	-0.184	-0.015	0.224
0.911	-1.712	0.595	1.76	-0.256	-0.052	0.297
0.921	-1.889	0.667	1.943	-0.327	-0.089	0.369
0.931	-2.057	0.737	2.118	-0.398	-0.125	0.44
0.941	-2.216	0.803	2.284	-0.466	-0.161	0.508
0.951	-2.365	0.867	2.44	-0.533	-0.196	0.575
0.961	-2.505	0.927	2.585	-0.598	-0.23	0.639
0.971	-2.634	0.983	2.72	-0.66	-0.264	0.701
0.981	-2.753	1.036	2.844	-0.721	-0.297	0.76
0.991	-2.86	1.085	2.956	-0.778	-0.328	0.816
1.001	-2.956	1.129	3.056	-0.833	-0.359	0.869
1.011	-3.039	1.169	3.144	-0.885	-0.388	0.919
1.021	-3.111	1.205	3.22	-0.934	-0.416	0.966
1.031	-3.171	1.236	3.283	-0.979	-0.442	1.009
1.041	-3.218	1.263	3.333	-1.021	-0.467	1.048
1.051	-3.252	1.284	3.37	-1.059	-0.49	1.084
1.061	-3.274	1.301	3.394	-1.094	-0.512	1.116
1.071	-3.284	1.313	3.405	-1.125	-0.532	1.144
1.081	-3.28	1.32	3.403	-1.152	-0.55	1.168
1.091	-3.265	1.322	3.389	-1.175	-0.566	1.187
1.101	-3.237	1.32	3.361	-1.194	-0.581	1.203
1.111	-3.197	1.312	3.321	-1.209	-0.594	1.214
1.121	-3.146	1.3	3.269	-1.22	-0.604	1.222
1.131	-3.082	1.283	3.204	-1.227	-0.613	1.225
1.141	-3.008	1.261	3.128	-1.229	-0.62	1.223
1.151	-2.922	1.234	3.041	-1.228	-0.624	1.218
1.161	-2.826	1.203	2.943	-1.222	-0.627	1.209
1.171	-2.72	1.168	2.834	-1.212	-0.627	1.195
1.181	-2.604	1.128	2.715	-1.198	-0.626	1.177
1.191	-2.479	1.084	2.587	-1.18	-0.622	1.156
1.201	-2.346	1.037	2.449	-1.158	-0.617	1.131
1.211	-2.205	0.986	2.303	-1.132	-0.61	1.101
1.221	-2.056	0.931	2.15	-1.103	-0.6	1.069
1.231	-1.9	0.873	1.989	-1.069	-0.589	1.032
1.241	-1.738	0.812	1.822	-1.033	-0.576	0.993
1.251	-1.571	0.748	1.649	-0.993	-0.561	0.95
1.261	-1.399	0.681	1.471	-0.949	-0.544	0.904
1.271	-1.222	0.613	1.289	-0.903	-0.526	0.855
1.281	-1.042	0.542	1.103	-0.854	-0.506	0.804
1.291	-0.86	0.469	0.914	-0.802	-0.484	0.75
1.301	-0.675	0.395	0.722	-0.747	-0.461	0.693
1.311	-0.489	0.319	0.529	-0.69	-0.436	0.635
1.321	-0.302	0.243	0.336	-0.631	-0.41	0.574
1.331	-0.116	0.166	0.142	-0.57	-0.383	0.512
1.341	0.07	0.088	-0.051	-0.507	-0.355	0.449
1.351	0.254	0.011	-0.242	-0.443	-0.326	0.384
1.361	0.437	-0.067	-0.431	-0.377	-0.295	0.318
1.371	0.616	-0.144	-0.618	-0.31	-0.264	0.252
1.381	0.792	-0.22	-0.801	-0.242	-0.232	0.184
1.391	0.963	-0.295	-0.979	-0.174	-0.2	0.117
1.401	1.13	-0.369	-1.153	-0.105	-0.166	0.049
1.411	1.292	-0.441	-1.322	-0.037	-0.133	-0.018
1.421	1.447	-0.511	-1.484	0.032	-0.099	-0.085
1.431	1.596	-0.58	-1.639	0.101	-0.065	-0.152
1.441	1.738	-0.646	-1.788	0.169	-0.03	-0.217
1.451	1.872	-0.709	-1.928	0.236	0.004	-0.282
1.461	1.999	-0.769	-2.061	0.302	0.038	-0.345
1.471	2.117	-0.827	-2.184	0.367	0.072	-0.407
1.481	2.226	-0.881	-2.299	0.431	0.106	-0.468
1.491	2.326	-0.932	-2.404	0.492	0.139	-0.526
1.502	2.417	-0.979	-2.5	0.553	0.171	-0.582
1.512	2.498	-1.023	-2.585	0.611	0.203	-0.636
1.522	2.568	-1.062	-2.66	0.666	0.235	-0.688
1.532	2.629	-1.098	-2.724	0.72	0.265	-0.737
1.542	2.679	-1.129	-2.778	0.771	0.294	-0.784
1.552	2.719	-1.156	-2.821	0.819	0.323	-0.827
1.562	2.748	-1.179	-2.853	0.864	0.35	-0.868
1.572	2.767	-1.197	-2.874	0.906	0.376	-0.905
1.582	2.775	-1.211	-2.884	0.945	0.401	-0.939
1.592	2.772	-1.22	-2.883	0.981	0.424	-0.97
1.602	2.759	-1.225	-2.871	1.013	0.446	-0.997
1.612	2.736	-1.225	-2.848	1.041	0.467	-1.021
1.622	2.702	-1.22	-2.815	1.067	0.486	-1.041
1.632	2.658	-1.211	-2.771	1.088	0.503	-1.057
1.642	2.605	-1.198	-2.717	1.106	0.519	-1.07
1.652	2.542	-1.18	-2.653	1.12	0.533	-1.079
1.662	2.47	-1.158	-2.579	1.13	0.545	-1.084
1.672	2.388	-1.132	-2.496	1.136	0.555	-1.086
1.682	2.299	-1.101	-2.404	1.138	0.564	-1.084
1.692	2.201	-1.067	-2.304	1.137	0.57	-1.078
1.702	2.095	-1.029	-2.196	1.132	0.575	-1.069
1.712	1.983	-0.987	-2.08	1.122	0.578	-1.056
1.722	1.863	-0.941	-1.957	1.11	0.579	-1.039
1.732	1.737	-0.892	-1.827	1.093	0.579	-1.019
1.742	1.606	-0.84	-1.691	1.073	0.576	-0.995
1.752	1.469	-0.785	-1.55	1.049	0.572	-0.969
1.762	1.328	-0.728	-1.404	1.022	0.565	-0.939
1.772	1.182	-0.667	-1.253	0.991	0.557	-0.906
1.782	1.033	-0.605	-1.099	0.957	0.547	-0.87
1.792	0.881	-0.54	-0.941	0.92	0.536	-0.831
1.802	0.727	-0.474	-0.781	0.88	0.522	-0.789
1.812	0.571	-0.406	-0.619	0.837	0.507	-0.745
1.822	0.413	-0.336	-0.456	0.792	0.491	-0.699
1.832	0.256	-0.266	-0.292	0.743	0.473	-0.651
1.842	0.098	-0.195	-0.128	0.693	0.453	-0.6
1.852	-0.059	-0.123	0.036	0.64	0.432	-0.548
1.862	-0.215	-0.051	0.198	0.585	0.41	-0.494
1.872	-0.369	0.02	0.358	0.529	0.386	-0.438
1.882	-0.52	0.092	0.516	0.471	0.362	-0.382
1.892	-0.669	0.163	0.671	0.411	0.336	-0.324
1.902	-0.814	0.233	0.823	0.35	0.309	-0.265
1.912	-0.955	0.302	0.97	0.288	0.281	-0.206
1.922	-1.091	0.37	1.113	0.226	0.253	-0.147
1.932	-1.223	0.436	1.251	0.162	0.223	-0.087
1.942	-1.349	0.501	1.383	0.099	0.193	-0.027
1.952	-1.469	0.563	1.509	0.035	0.163	0.033
1.962	-1.582	0.623	1.628	-0.029	0.132	0.092
1.972	-1.689	0.681	1.74	-0.092	0.101	0.151
1.982	-1.789	0.736	1.846	-0.155	0.069	0.209
1.992	-1.881	0.788	1.943	-0.217	0.038	0.266
2.002	-1.966	0.837	2.032	-0.278	0.006	0.322
2.012	-2.042	0.882	2.114	-0.339	-0.026	0.377
2.022	-2.111	0.925	2.186	-0.398	-0.057	0.43
2.032	-2.171	0.963	2.25	-0.455	-0.088	0.481
2.042	-2.222	0.998	2.305	-0.511	-0.119	0.53
2.052	-2.264	1.03	2.351	-0.564	-0.149	0.578
2.062	-2.298	1.057	2.388	-0.616	-0.179	0.623
2.072	-2.323	1.08	2.415	-0.666	-0.208	0.666
2.082	-2.338	1.1	2.433	-0.713	-0.236	0.706
2.092	-2.345	1.115	2.442	-0.757	-0.264	0.744
2.102	-2.343	1.126	2.442	-0.799	-0.29	0.779
2.112	-2.332	1.133	2.432	-0.838	-0.316	0.811
2.122	-2.312	1.135	2.413	-0.874	-0.34	0.841
2.132	-2.283	1.134	2.385	-0.907	-0.364	0.867
2.142	-2.247	1.128	2.348	-0.937	-0.386	0.89
2.152	-2.201	1.118	2.303	-0.964	-0.406	0.91
2.162	-2.148	1.104	2.249	-0.987	-0.426	0.927
2.172	-2.087	1.085	2.187	-1.007	-0.444	0.941
2.182	-2.018	1.063	2.117	-1.024	-0.46	0.951
2.192	-1.943	1.037	2.04	-1.037	-0.475	0.959
2.202	-1.86	1.008	1.955	-1.046	-0.488	0.962
2.212	-1.771	0.974	1.864	-1.052	-0.5	0.963
2.222	-1.676	0.937	1.766	-1.054	-0.51	0.96
2.232	-1.575	0.897	1.662	-1.053	-0.518	0.954
2.242	-1.468	0.853	1.552	-1.048	-0.525	0.945
2.252	-1.357	0.807	1.437	-1.04	-0.53	0.932
2.262	-1.242	0.757	1.318	-1.028	-0.533	0.917
2.272	-1.122	0.705	1.194	-1.013	-0.535	0.898
2.282	-0.999	0.651	1.067	-0.994	-0.535	0.876
2.292	-0.873	0.594	0.936	-0.972	-0.533	0.852
2.302	-0.745	0.535	0.803	-0.947	-0.529	0.824
2.312	-0.614	0.475	0.667	-0.918	-0.524	0.794
2.322	-0.482	0.413	0.53	-0.887	-0.517	0.762
2.332	-0.349	0.349	0.392	-0.853	-0.508	0.727
2.342	-0.216	0.284	0.253	-0.816	-0.498	0.689
2.352	-0.083	0.219	0.114	-0.776	-0.486	0.65
2.362	0.05	0.153	-0.024	-0.734	-0.473	0.608
2.372	0.182	0.086	-0.162	-0.689	-0.458	0.564
2.382	0.312	0.02	-0.298	-0.643	-0.442	0.519
2.392	0.44	-0.047	-0.431	-0.594	-0.424	0.472
2.402	0.565	-0.113	-0.563	-0.543	-0.405	0.424
2.412	0.688	-0.178	-0.691	-0.491	-0.385	0.375
2.422	0.807	-0.243	-0.816	-0.437	-0.363	0.324
2.432	0.922	-0.307	-0.937	-0.382	-0.341	0.273
2.442	1.033	-0.369	-1.054	-0.325	-0.317	0.22
2.452	1.14	-0.43	-1.166	-0.268	-0.293	0.168
2.462	1.241	-0.488	-1.273	-0.21	-0.267	0.115
2.472	1.337	-0.545	-1.374	-0.152	-0.241	0.062
2.482	1.427	-0.6	-1.47	-0.093	-0.214	0.009
2.492	1.512	-0.652	-1.559	-0.034	-0.187	-0.044
2.503	1.59	-0.702	-1.642	0.025	-0.159	-0.097
2.513	1.661	-0.749	-1.718	0.084	-0.13	-0.149
2.523	1.726	-0.793	-1.787	0.142	-0.102	-0.2
2.533	1.784	-0.834	-1.849	0.2	-0.073	-0.25
2.543	1.834	-0.872	-1.904	0.257	-0.043	-0.3
2.553	1.878	-0.907	-1.951	0.313	-0.014	-0.348
2.563	1.914	-0.938	-1.99	0.367	0.015	-0.394
2.573	1.942	-0.965	-2.021	0.42	0.044	-0.439
2.583	1.963	-0.989	-2.045	0.472	0.073	-0.482
2.593	1.976	-1.009	-2.061	0.522	0.101	-0.524
2.603	1.982	-1.025	-2.068	0.57	0.129	-0.563
2.613	1.98	-1.038	-2.068	0.616	0.157	-0.601
2.623	1.971	-1.046	-2.06	0.659	0.184	-0.636
2.633	1.954	-1.051	-2.045	0.701	0.21	-0.669
2.643	1.93	-1.052	-2.021	0.739	0.236	-0.699
2.653	1.899	-1.048	-1.991	0.776	0.261	-0.727
2.663	1.86	-1.041	-1.952	0.809	0.285	-0.752
2.673	1.815	-1.031	-1.907	0.84	0.308	-0.775
2.683	1.764	-1.016	-1.855	0.868	0.329	-0.795
2.693	1.706	-0.997	-1.796	0.892	0.35	-0.812
2.703	1.642	-0.975	-1.731	0.914	0.37	-0.826
2.713	1.572	-0.95	-1.659	0.932	0.388	-0.837
2.723	1.497	-0.921	-1.582	0.948	0.405	-0.846
2.733	1.416	-0.888	-1.499	0.96	0.42	-0.851
2.743	1.331	-0.853	-1.412	0.969	0.435	-0.854
2.753	1.241	-0.814	-1.319	0.974	0.447	-0.853
2.763	1.147	-0.773	-1.222	0.976	0.459	-0.85
2.773	1.049	-0.729	-1.121	0.975	0.468	-0.844
2.783	0.948	-0.682	-1.016	0.971	0.477	-0.835
2.793	0.844	-0.633	-0.908	0.963	0.483	-0.823
2.803	0.738	-0.581	-0.798	0.952	0.488	-0.808
2.813	0.629	-0.528	-0.685	0.938	0.492	-0.791
2.823	0.519	-0.473	-0.57	0.921	0.494	-0.771
2.833	0.408	-0.416	-0.454	0.901	0.494	-0.749
2.843	0.295	-0.358	-0.337	0.877	0.493	-0.724
2.853	0.183	-0.298	-0.22	0.851	0.49	-0.696
2.863	0.07	-0.238	-0.102	0.822	0.486	-0.667
2.873	-0.042	-0.177	0.015	0.79	0.48	-0.635
2.883	-0.153	-0.116	0.132	0.756	0.472	-0.601
2.893	-0.263	-0.054	0.247	0.719	0.463	-0.566
2.903	-0.371	0.008	0.36	0.68	0.452	-0.528
2.913	-0.478	0.069	0.472	0.639	0.441	-0.489
2.923	-0.581	0.13	0.581	0.596	0.427	-0.449
2.933	-0.682	0.191	0.687	0.551	0.413	-0.407
2.943	-0.779	0.25	0.789	0.504	0.397	-0.364
2.953	-0.873	0.309	0.889	0.455	0.38	-0.319
2.963	-0.963	0.366	0.984	0.406	0.361	-0.274
2.973	-1.049	0.421	1.074	0.354	0.342	-0.229
2.983	-1.13	0.475	1.16	0.302	0.321	-0.182
2.993	-1.206	0.527	1.242	0.249	0.3	-0.135
3.003	-1.278	0.577	1.317	0.196	0.277	-0.088
3.013	-1.343	0.624	1.388	0.141	0.254	-0.041
3.023	-1.404	0.669	1.453	0.087	0.23	0.006
3.033	-1.459	0.712	1.511	0.032	0.206	0.053
3.043	-1.507	0.751	1.564	-0.022	0.18	0.099
3.053	-1.55	0.788	1.61	-0.077	0.155	0.145
3.063	-1.587	0.822	1.65	-0.131	0.128	0.19
3.073	-1.617	0.853	1.684	-0.184	0.102	0.235
3.083	-1.641	0.88	1.711	-0.237	0.075	0.278
3.093	-1.659	0.904	1.731	-0.289	0.048	0.32
3.103	-1.67	0.925	1.745	-0.339	0.021	0.361
3.113	-1.675	0.942	1.752	-0.388	-0.006	0.401
3.123	-1.673	0.955	1.752	-0.436	-0.033	0.438
3.133	-1.665	0.965	1.745	-0.482	-0.059	0.475
3.143	-1.651	0.972	1.732	-0.527	-0.086	0.509
3.153	-1.631	0.974	1.713	-0.569	-0.112	0.542
3.163	-1.604	0.974	1.687	-0.61	-0.137	0.572
3.173	-1.572	0.969	1.655	-0.648	-0.163	0.601
3.183	-1.534	0.961	1.617	-0.684	-0.187	0.627
3.193	-1.491	0.95	1.573	-0.718	-0.211	0.651
3.203	-1.442	0.934	1.524	-0.749	-0.234	0.673
3.213	-1.388	0.916	1.469	-0.777	-0.256	0.693
3.223	-1.329	0.894	1.408	-0.803	-0.278	0.709
3.233	-1.265	0.869	1.343	-0.826	-0.298	0.724
3.243	-1.197	0.841	1.273	-0.846	-0.318	0.736
3.253	-1.125	0.81	1.199	-0.863	-0.336	0.745
3.263	-1.049	0.776	1.121	-0.877	-0.353	0.752
3.273	-0.969	0.739	1.039	-0.889	-0.369	0.756
3.283	-0.887	0.699	0.953	-0.897	-0.384	0.757
3.293	-0.801	0.657	0.865	-0.902	-0.398	0.756
3.303	-0.714	0.613	0.774	-0.904	-0.41	0.753
3.313	-0.624	0.566	0.68	-0.903	-0.421	0.746
3.323	-0.532	0.518	0.585	-0.899	-0.43	0.738
3.333	-0.439	0.468	0.487	-0.892	-0.438	0.726
3.343	-0.345	0.416	0.389	-0.882	-0.445	0.713
3.353	-0.25	0.363	0.29	-0.869	-0.45	0.697
3.363	-0.154	0.308	0.19	-0.853	-0.453	0.678
3.373	-0.059	0.253	0.091	-0.834	-0.456	0.658
3.383	0.036	0.197	-0.009	-0.813	-0.456	0.635
3.393	0.13	0.14	-0.107	-0.789	-0.456	0.61
3.403	0.222	0.083	-0.205	-0.762	-0.453	0.583
3.413	0.314	0.026	-0.301	-0.733	-0.45	0.555
3.423	0.404	-0.031	-0.395	-0.701	-0.445	0.524
3.433	0.491	-0.088	-0.488	-0.667	-0.438	0.492
3.443	0.576	-0.144	-0.578	-0.631	-0.43	0.459
3.453	0.659	-0.2	-0.665	-0.593	-0.421	0.424
3.463	0.738	-0.255	-0.749	-0.553	-0.41	0.387
3.473	0.814	-0.308	-0.83	-0.511	-0.398	0.35
3.483	0.886	-0.361	-0.907	-0.468	-0.385	0.311
3.493	0.955	-0.411	-0.98	-0.423	-0.371	0.272
3.504	1.019	-0.461	-1.049	-0.377	-0.355	0.232
3.514	1.08	-0.508	-1.113	-0.329	-0.339	0.191
3.524	1.135	-0.553	-1.173	-0.281	-0.321	0.15
3.534	1.186	-0.596	-1.228	-0.232	-0.302	0.108
3.544	1.233	-0.637	-1.278	-0.182	-0.283	0.066
3.554	1.274	-0.675	-1.323	-0.132	-0.262	0.025
3.564	1.31	-0.711	-1.362	-0.081	-0.241	-0.017
3.574	1.341	-0.744	-1.396	-0.031	-0.219	-0.059
3.584	1.367	-0.774	-1.425	0.02	-0.197	-0.1
3.594	1.387	-0.801	-1.448	0.07	-0.174	-0.14
3.604	1.402	-0.825	-1.466	0.12	-0.15	-0.18
3.614	1.411	-0.846	-1.477	0.17	-0.126	-0.219
3.624	1.415	-0.864	-1.483	0.218	-0.102	-0.257
3.634	1.414	-0.878	-1.484	0.266	-0.077	-0.294
3.644	1.407	-0.889	-1.479	0.313	-0.052	-0.33
3.654	1.395	-0.897	-1.468	0.359	-0.027	-0.365
3.664	1.378	-0.902	-1.452	0.403	-0.002	-0.398
3.674	1.356	-0.903	-1.43	0.446	0.023	-0.43
3.684	1.329	-0.901	-1.403	0.487	0.047	-0.46
3.694	1.297	-0.895	-1.371	0.526	0.072	-0.488
3.704	1.26	-0.886	-1.334	0.564	0.096	-0.515
3.714	1.218	-0.874	-1.292	0.6	0.12	-0.54
3.724	1.173	-0.859	-1.246	0.633	0.143	-0.563
3.734	1.123	-0.841	-1.195	0.664	0.166	-0.583
3.744	1.069	-0.819	-1.14	0.693	0.188	-0.602
3.754	1.011	-0.795	-1.081	0.719	0.21	-0.619
3.764	0.951	-0.767	-1.018	0.743	0.231	-0.633
3.774	0.886	-0.737	-0.952	0.765	0.251	-0.645
3.784	0.819	-0.704	-0.883	0.783	0.27	-0.655
3.794	0.75	-0.669	-0.811	0.799	0.288	-0.663
3.804	0.677	-0.632	-0.736	0.812	0.305	-0.668
3.814	0.603	-0.592	-0.659	0.823	0.322	-0.671
3.824	0.527	-0.55	-0.58	0.831	0.337	-0.671
3.834	0.45	-0.506	-0.499	0.835	0.351	-0.67
3.844	0.371	-0.46	-0.417	0.837	0.364	-0.666
3.854	0.291	-0.413	-0.333	0.836	0.375	-0.66
3.864	0.211	-0.365	-0.249	0.833	0.386	-0.651
3.874	0.131	-0.315	-0.165	0.826	0.395	-0.641
3.884	0.05	-0.264	-0.081	0.817	0.402	-0.628
3.894	-0.03	-0.213	0.003	0.805	0.409	-0.613
3.904	-0.109	-0.16	0.087	0.79	0.414	-0.596
3.914	-0.188	-0.108	0.17	0.773	0.418	-0.578
3.924	-0.265	-0.055	0.251	0.753	0.42	-0.557
3.934	-0.341	-0.002	0.331	0.731	0.421	-0.534
3.944	-0.415	0.051	0.41	0.706	0.421	-0.51
3.954	-0.487	0.104	0.486	0.679	0.42	-0.484
3.964	-0.556	0.156	0.56	0.65	0.417	-0.457
3.974	-0.624	0.207	0.631	0.618	0.412	-0.428
3.984	-0.688	0.257	0.7	0.585	0.407	-0.398
3.994	-0.749	0.306	0.765	0.55	0.4	-0.367
4.004	-0.807	0.354	0.827	0.513	0.391	-0.334
4.014	-0.861	0.401	0.886	0.474	0.382	-0.301
4.024	-0.912	0.445	0.94	0.434	0.371	-0.266
4.034	-0.959	0.488	0.991	0.392	0.36	-0.231
4.044	-1.003	0.53	1.038	0.35	0.347	-0.195
4.054	-1.042	0.569	1.081	0.306	0.333	-0.159
4.064	-1.076	0.605	1.119	0.261	0.318	-0.122
4.074	-1.107	0.64	1.152	0.216	0.302	-0.085
4.084	-1.133	0.672	1.182	0.17	0.285	-0.048
4.094	-1.155	0.701	1.206	0.123	0.267	-0.011
4.104	-1.172	0.728	1.226	0.076	0.248	0.026
4.114	-1.185	0.752	1.241	0.029	0.229	0.062
4.124	-1.193	0.773	1.251	-0.017	0.209	0.099
4.134	-1.196	0.791	1.256	-0.064	0.188	0.134
4.144	-1.195	0.806	1.257	-0.11	0.167	0.17
4.154	-1.189	0.818	1.253	-0.156	0.145	0.204
4.164	-1.179	0.828	1.244	-0.201	0.123	0.238
4.174	-1.165	0.833	1.23	-0.246	0.101	0.27
4.184	-1.146	0.836	1.212	-0.289	0.078	0.302
4.194	-1.123	0.836	1.19	-0.331	0.055	0.332
4.204	-1.096	0.833	1.163	-0.372	0.032	0.361
4.214	-1.065	0.826	1.131	-0.412	0.009	0.389
4.224	-1.03	0.817	1.096	-0.45	-0.014	0.415
4.234	-0.991	0.804	1.057	-0.487	-0.037	0.44
4.244	-0.949	0.789	1.014	-0.522	-0.06	0.463
4.254	-0.903	0.771	0.968	-0.555	-0.082	0.485
4.264	-0.855	0.75	0.918	-0.586	-0.104	0.504
4.274	-0.803	0.726	0.865	-0.614	-0.126	0.522
4.284	-0.749	0.7	0.809	-0.641	-0.147	0.538
4.294	-0.692	0.671	0.75	-0.666	-0.168	0.552
4.304	-0.633	0.639	0.689	-0.688	-0.188	0.565
4.314	-0.572	0.606	0.626	-0.708	-0.207	0.575
4.324	-0.51	0.57	0.561	-0.725	-0.226	0.583
4.334	-0.446	0.532	0.494	-0.74	-0.244	0.589
4.344	-0.38	0.493	0.425	-0.752	-0.261	0.593
4.354	-0.313	0.451	0.356	-0.762	-0.277	0.595
4.364	-0.246	0.408	0.285	-0.769	-0.293	0.595
4.374	-0.178	0.364	0.214	-0.774	-0.307	0.593
4.384	-0.11	0.319	0.143	-0.775	-0.32	0.589
4.394	-0.042	0.272	0.072	-0.775	-0.332	0.583
4.404	0.025	0.225	0	-0.771	-0.343	0.575
4.414	0.092	0.177	-0.071	-0.765	-0.353	0.565
4.424	0.159	0.128	-0.141	-0.757	-0.362	0.553
4.434	0.224	0.079	-0.21	-0.746	-0.37	0.54
4.444	0.288	0.03	-0.278	-0.732	-0.376	0.524
4.454	0.351	-0.019	-0.344	-0.716	-0.381	0.507
4.464	0.411	-0.068	-0.409	-0.698	-0.385	0.488
4.474	0.47	-0.116	-0.471	-0.677	-0.388	0.468
4.484	0.527	-0.164	-0.532	-0.654	-0.389	0.446
4.494	0.581	-0.211	-0.59	-0.629	-0.389	0.423
4.505	0.633	-0.257	-0.646	-0.602	-0.388	0.398
4.515	0.682	-0.303	-0.698	-0.573	-0.386	0.372
4.525	0.728	-0.346	-0.748	-0.542	-0.382	0.345
4.535	0.771	-0.389	-0.794	-0.51	-0.377	0.317
4.545	0.811	-0.43	-0.838	-0.475	-0.371	0.288
4.555	0.847	-0.469	-0.877	-0.44	-0.364	0.258
4.565	0.88	-0.506	-0.914	-0.402	-0.356	0.227
4.575	0.91	-0.541	-0.946	-0.364	-0.346	0.196
4.585	0.936	-0.575	-0.975	-0.324	-0.335	0.164
4.595	0.958	-0.606	-1	-0.284	-0.324	0.132
4.605	0.976	-0.634	-1.021	-0.243	-0.311	0.099
4.615	0.99	-0.66	-1.038	-0.201	-0.298	0.066
4.625	1.001	-0.684	-1.05	-0.158	-0.283	0.033
4.635	1.008	-0.705	-1.059	-0.115	-0.268	0.001
4.645	1.011	-0.724	-1.064	-0.072	-0.251	-0.032
4.655	1.01	-0.739	-1.065	-0.028	-0.234	-0.064
4.665	1.005	-0.752	-1.061	0.015	-0.217	-0.097
4.675	0.997	-0.762	-1.054	0.059	-0.198	-0.128
4.685	0.984	-0.769	-1.043	0.101	-0.179	-0.159
4.695	0.968	-0.774	-1.027	0.144	-0.16	-0.189
4.705	0.949	-0.775	-1.008	0.186	-0.14	-0.219
4.715	0.926	-0.774	-0.986	0.227	-0.12	-0.248
4.725	0.9	-0.769	-0.96	0.267	-0.099	-0.275
4.735	0.87	-0.762	-0.93	0.306	-0.078	-0.302
4.745	0.838	-0.752	-0.897	0.344	-0.057	-0.327
4.755	0.802	-0.74	-0.861	0.381	-0.036	-0.352
4.765	0.763	-0.724	-0.821	0.416	-0.015	-0.375
4.775	0.722	-0.706	-0.779	0.45	0.007	-0.396
4.785	0.679	-0.686	-0.735	0.482	0.028	-0.416
4.795	0.633	-0.663	-0.687	0.513	0.049	-0.435
4.805	0.585	-0.637	-0.638	0.542	0.07	-0.452
4.815	0.535	-0.609	-0.586	0.569	0.09	-0.467
4.825	0.484	-0.579	-0.533	0.593	0.11	-0.481
4.835	0.431	-0.547	-0.477	0.616	0.13	-0.493
4.845	0.377	-0.514	-0.421	0.637	0.149	-0.503
4.855	0.321	-0.478	-0.363	0.655	0.168	-0.512
4.865	0.265	-0.44	-0.304	0.671	0.186	-0.519
4.875	0.208	-0.402	-0.244	0.685	0.204	-0.524
4.885	0.151	-0.361	-0.184	0.696	0.22	-0.527
4.895	0.093	-0.32	-0.124	0.705	0.236	-0.528
4.905	0.036	-0.277	-0.063	0.712	0.252	-0.527
4.915	-0.021	-0.234	-0.003	0.716	0.266	-0.525
4.925	-0.078	-0.189	0.057	0.718	0.28	-0.521
4.935	-0.134	-0.145	0.117	0.717	0.292	-0.515
4.945	-0.189	-0.1	0.175	0.714	0.304	-0.508
4.955	-0.243	-0.054	0.233	0.709	0.314	-0.498
4.965	-0.296	-0.009	0.289	0.701	0.324	-0.487
4.975	-0.348	0.037	0.344	0.691	0.332	-0.475
4.985	-0.397	0.082	0.397	0.678	0.339	-0.461
4.995	-0.445	0.126	0.448	0.664	0.346	-0.445
5.005	-0.491	0.171	0.498	0.647	0.351	-0.428
5.015	-0.535	0.214	0.545	0.628	0.355	-0.41
5.025	-0.576	0.256	0.589	0.606	0.357	-0.39
5.035	-0.615	0.298	0.632	0.583	0.359	-0.369
5.045	-0.652	0.338	0.671	0.558	0.359	-0.347
5.055	-0.685	0.376	0.708	0.531	0.359	-0.323
5.065	-0.716	0.414	0.742	0.503	0.357	-0.299
5.075	-0.744	0.449	0.773	0.473	0.354	-0.274
5.085	-0.769	0.483	0.8	0.441	0.35	-0.248
5.095	-0.791	0.515	0.825	0.408	0.345	-0.221
5.105	-0.809	0.545	0.846	0.373	0.338	-0.194
5.115	-0.825	0.573	0.864	0.338	0.331	-0.166
5.125	-0.837	0.598	0.878	0.301	0.322	-0.137
5.135	-0.846	0.621	0.889	0.264	0.313	-0.109
5.145	-0.852	0.642	0.897	0.225	0.302	-0.08
5.155	-0.854	0.661	0.901	0.186	0.291	-0.05
5.165	-0.853	0.677	0.902	0.147	0.279	-0.021
5.175	-0.849	0.69	0.899	0.107	0.265	0.008
5.185	-0.842	0.701	0.893	0.067	0.251	0.037
5.195	-0.832	0.709	0.884	0.027	0.237	0.065
5.205	-0.818	0.715	0.871	-0.013	0.221	0.094
5.215	-0.802	0.718	0.855	-0.053	0.205	0.122
5.225	-0.783	0.718	0.836	-0.093	0.188	0.149
5.235	-0.76	0.716	0.814	-0.132	0.171	0.176
5.245	-0.735	0.71	0.789	-0.171	0.153	0.202
5.255	-0.708	0.703	0.761	-0.209	0.135	0.227
5.265	-0.678	0.692	0.73	-0.247	0.116	0.251
5.275	-0.645	0.68	0.697	-0.283	0.097	0.274
5.285	-0.611	0.664	0.662	-0.318	0.078	0.297
5.295	-0.574	0.647	0.624	-0.352	0.059	0.318
5.305	-0.535	0.627	0.584	-0.385	0.039	0.338
5.315	-0.495	0.604	0.542	-0.416	0.019	0.357
5.325	-0.452	0.58	0.498	-0.446	0	0.374
5.335	-0.409	0.553	0.453	-0.475	-0.02	0.39
5.345	-0.364	0.525	0.406	-0.501	-0.039	0.405
5.355	-0.318	0.494	0.359	-0.526	-0.059	0.418
5.365	-0.271	0.462	0.31	-0.549	-0.078	0.43
5.375	-0.224	0.428	0.26	-0.57	-0.096	0.44
5.385	-0.176	0.393	0.209	-0.589	-0.115	0.449
5.395	-0.127	0.356	0.158	-0.606	-0.133	0.456
5.405	-0.079	0.319	0.107	-0.621	-0.15	0.461
5.415	-0.03	0.28	0.056	-0.634	-0.167	0.465
5.425	0.018	0.24	0.005	-0.645	-0.183	0.468
5.435	0.066	0.199	-0.046	-0.653	-0.199	0.468
5.445	0.113	0.158	-0.097	-0.659	-0.214	0.467
5.455	0.16	0.117	-0.146	-0.663	-0.228	0.465
5.465	0.206	0.075	-0.195	-0.665	-0.242	0.461
5.475	0.25	0.032	-0.243	-0.664	-0.255	0.455
5.485	0.294	-0.01	-0.289	-0.662	-0.266	0.448
5.495	0.336	-0.052	-0.334	-0.657	-0.277	0.439
5.506	0.376	-0.093	-0.378	-0.649	-0.287	0.429
5.516	0.415	-0.134	-0.42	-0.64	-0.296	0.418
5.526	0.452	-0.175	-0.46	-0.629	-0.304	0.405
5.536	0.487	-0.215	-0.498	-0.615	-0.312	0.391
5.546	0.52	-0.254	-0.533	-0.599	-0.318	0.375
5.556	0.551	-0.291	-0.567	-0.582	-0.323	0.358
5.566	0.579	-0.328	-0.598	-0.562	-0.327	0.34
5.576	0.605	-0.363	-0.627	-0.541	-0.329	0.321
5.586	0.629	-0.397	-0.653	-0.517	-0.331	0.301
5.596	0.65	-0.43	-0.677	-0.493	-0.332	0.281
5.606	0.668	-0.46	-0.698	-0.466	-0.332	0.259
5.616	0.684	-0.489	-0.716	-0.438	-0.33	0.236
5.626	0.697	-0.516	-0.731	-0.409	-0.328	0.213
5.636	0.707	-0.541	-0.743	-0.378	-0.324	0.189
5.646	0.715	-0.564	-0.753	-0.346	-0.32	0.165
5.656	0.72	-0.584	-0.759	-0.313	-0.314	0.14
5.666	0.722	-0.603	-0.763	-0.28	-0.308	0.114
5.676	0.721	-0.619	-0.764	-0.245	-0.3	0.089
5.686	0.718	-0.633	-0.762	-0.209	-0.292	0.063
5.696	0.712	-0.644	-0.757	-0.173	-0.282	0.037
5.706	0.703	-0.653	-0.749	-0.137	-0.272	0.012
5.716	0.692	-0.66	-0.738	-0.1	-0.261	-0.014
5.726	0.678	-0.664	-0.725	-0.063	-0.249	-0.04
5.736	0.661	-0.665	-0.709	-0.026	-0.236	-0.065
5.746	0.643	-0.665	-0.69	0.012	-0.223	-0.09
5.756	0.621	-0.661	-0.669	0.049	-0.209	-0.115
5.766	0.598	-0.656	-0.646	0.086	-0.194	-0.139
5.776	0.573	-0.647	-0.62	0.122	-0.179	-0.162
5.786	0.545	-0.637	-0.592	0.158	-0.163	-0.185
5.796	0.516	-0.624	-0.562	0.193	-0.146	-0.207
5.806	0.485	-0.609	-0.53	0.228	-0.13	-0.229
5.816	0.452	-0.592	-0.496	0.261	-0.113	-0.249
5.826	0.418	-0.572	-0.461	0.294	-0.095	-0.269
5.836	0.382	-0.551	-0.424	0.326	-0.077	-0.287
5.846	0.346	-0.527	-0.386	0.356	-0.06	-0.304
5.856	0.308	-0.502	-0.346	0.385	-0.042	-0.321
5.866	0.269	-0.474	-0.306	0.413	-0.023	-0.336
5.876	0.229	-0.446	-0.264	0.439	-0.005	-0.35
5.886	0.189	-0.415	-0.222	0.464	0.013	-0.362
5.896	0.149	-0.383	-0.179	0.487	0.031	-0.374
5.906	0.108	-0.35	-0.136	0.508	0.049	-0.384
5.916	0.067	-0.316	-0.093	0.528	0.066	-0.393
5.926	0.026	-0.28	-0.049	0.545	0.084	-0.4
5.936	-0.015	-0.244	-0.006	0.561	0.101	-0.406
5.946	-0.056	-0.207	0.037	0.575	0.118	-0.41
5.956	-0.096	-0.169	0.08	0.587	0.134	-0.413
5.966	-0.135	-0.13	0.122	0.597	0.15	-0.415
5.976	-0.174	-0.092	0.163	0.605	0.165	-0.415
5.986	-0.212	-0.053	0.204	0.611	0.18	-0.414
5.996	-0.248	-0.014	0.243	0.614	0.194	-0.411
6.006	-0.284	0.025	0.281	0.616	0.207	-0.407
6.016	-0.318	0.064	0.318	0.615	0.22	-0.402
6.026	-0.351	0.103	0.354	0.613	0.232	-0.395
6.036	-0.382	0.14	0.388	0.608	0.243	-0.387
6.046	-0.411	0.178	0.42	0.602	0.253	-0.378
6.056	-0.439	0.214	0.45	0.593	0.263	-0.367
6.066	-0.465	0.25	0.479	0.582	0.271	-0.355
6.076	-0.489	0.284	0.506	0.57	0.279	-0.342
6.086	-0.511	0.318	0.53	0.555	0.286	-0.328
6.096	-0.531	0.35	0.552	0.539	0.292	-0.313
6.106	-0.549	0.381	0.572	0.521	0.297	-0.297
6.116	-0.565	0.41	0.59	0.501	0.301	-0.28
6.126	-0.578	0.438	0.606	0.48	0.304	-0.262
6.136	-0.589	0.464	0.619	0.457	0.306	-0.243
6.146	-0.598	0.488	0.629	0.432	0.306	-0.224
6.156	-0.604	0.51	0.637	0.406	0.306	-0.204
6.166	-0.608	0.53	0.643	0.379	0.305	-0.183
6.176	-0.61	0.549	0.646	0.351	0.304	-0.162
6.186	-0.61	0.565	0.647	0.321	0.301	-0.14
6.196	-0.607	0.579	0.645	0.291	0.297	-0.118
6.206	-0.602	0.591	0.641	0.26	0.292	-0.095
6.216	-0.594	0.601	0.634	0.227	0.286	-0.072
6.226	-0.585	0.608	0.626	0.195	0.279	-0.05
6.236	-0.573	0.613	0.614	0.161	0.272	-0.027
6.246	-0.559	0.616	0.601	0.127	0.263	-0.004
6.256	-0.543	0.616	0.585	0.093	0.254	0.019
6.266	-0.525	0.615	0.567	0.059	0.244	0.042
6.276	-0.506	0.611	0.548	0.024	0.233	0.064
6.286	-0.484	0.604	0.526	-0.01	0.222	0.086
6.296	-0.461	0.596	0.502	-0.044	0.21	0.108
6.306	-0.436	0.585	0.477	-0.079	0.197	0.129
6.316	-0.41	0.573	0.45	-0.112	0.183	0.15
6.326	-0.382	0.558	0.421	-0.146	0.169	0.17
6.336	-0.353	0.541	0.392	-0.178	0.155	0.189
6.346	-0.323	0.522	0.36	-0.21	0.14	0.208
6.356	-0.292	0.501	0.328	-0.241	0.124	0.226
6.366	-0.26	0.479	0.295	-0.272	0.109	0.243
6.376	-0.227	0.454	0.26	-0.301	0.093	0.259
6.386	-0.194	0.428	0.225	-0.329	0.076	0.274
6.396	-0.16	0.401	0.19	-0.356	0.06	0.288
6.406	-0.126	0.372	0.153	-0.382	0.043	0.301
6.416	-0.091	0.342	0.117	-0.406	0.027	0.313
6.426	-0.056	0.311	0.08	-0.429	0.01	0.324
6.436	-0.022	0.279	0.043	-0.45	-0.007	0.334
6.446	0.013	0.245	0.007	-0.47	-0.024	0.343
6.456	0.047	0.211	-0.03	-0.488	-0.04	0.35
6.466	0.081	0.177	-0.066	-0.505	-0.056	0.356
6.476	0.114	0.141	-0.102	-0.519	-0.073	0.361
6.486	0.147	0.106	-0.137	-0.532	-0.088	0.365
6.496	0.179	0.07	-0.171	-0.543	-0.104	0.367
6.507	0.21	0.034	-0.205	-0.553	-0.119	0.368
6.517	0.24	-0.003	-0.237	-0.56	-0.134	0.368
6.527	0.269	-0.039	-0.268	-0.565	-0.148	0.367
6.537	0.296	-0.074	-0.298	-0.569	-0.162	0.364
6.547	0.323	-0.11	-0.327	-0.57	-0.175	0.36
6.557	0.348	-0.145	-0.355	-0.57	-0.187	0.355
6.567	0.371	-0.179	-0.38	-0.568	-0.199	0.349
6.577	0.393	-0.213	-0.405	-0.563	-0.211	0.341
6.587	0.413	-0.245	-0.427	-0.557	-0.221	0.332
6.597	0.432	-0.277	-0.448	-0.549	-0.231	0.323
6.607	0.449	-0.307	-0.467	-0.539	-0.24	0.312
6.617	0.464	-0.337	-0.484	-0.528	-0.248	0.3
6.627	0.477	-0.364	-0.499	-0.514	-0.256	0.287
6.637	0.488	-0.391	-0.512	-0.499	-0.262	0.274
6.647	0.498	-0.416	-0.523	-0.483	-0.268	0.259
6.657	0.505	-0.439	-0.532	-0.464	-0.273	0.244
6.667	0.511	-0.461	-0.539	-0.445	-0.277	0.228
6.677	0.514	-0.481	-0.544	-0.423	-0.28	0.211
6.687	0.516	-0.499	-0.547	-0.401	-0.282	0.193
6.697	0.515	-0.515	-0.548	-0.377	-0.283	0.175
6.707	0.513	-0.529	-0.547	-0.352	-0.283	0.157
6.717	0.508	-0.541	-0.543	-0.325	-0.283	0.138
6.727	0.502	-0.552	-0.538	-0.298	-0.281	0.118
6.737	0.494	-0.56	-0.53	-0.27	-0.278	0.099
6.747	0.484	-0.566	-0.521	-0.241	-0.275	0.079
6.757	0.472	-0.569	-0.509	-0.211	-0.271	0.058
6.767	0.459	-0.571	-0.496	-0.181	-0.266	0.038
6.777	0.444	-0.571	-0.481	-0.15	-0.26	0.018
6.787	0.427	-0.568	-0.465	-0.119	-0.253	-0.002
6.797	0.409	-0.564	-0.446	-0.087	-0.246	-0.023
6.807	0.389	-0.557	-0.426	-0.055	-0.237	-0.043
6.817	0.369	-0.548	-0.405	-0.023	-0.228	-0.062
6.827	0.346	-0.538	-0.382	0.009	-0.219	-0.082
6.837	0.323	-0.525	-0.358	0.041	-0.208	-0.101
6.847	0.299	-0.51	-0.333	0.072	-0.197	-0.12
6.857	0.273	-0.494	-0.306	0.103	-0.185	-0.138
6.867	0.247	-0.476	-0.279	0.134	-0.173	-0.156
6.877	0.22	-0.456	-0.251	0.164	-0.16	-0.173
6.887	0.192	-0.434	-0.222	0.194	-0.147	-0.189
6.897	0.164	-0.411	-0.192	0.223	-0.133	-0.205
6.907	0.135	-0.386	-0.162	0.251	-0.119	-0.22
6.917	0.106	-0.361	-0.131	0.278	-0.105	-0.234
6.927	0.077	-0.333	-0.1	0.304	-0.09	-0.247
6.937	0.048	-0.305	-0.069	0.329	-0.075	-0.259
6.947	0.018	-0.276	-0.038	0.353	-0.06	-0.27
6.957	-0.011	-0.245	-0.007	0.376	-0.045	-0.281
6.967	-0.04	-0.214	0.024	0.397	-0.029	-0.29
6.977	-0.068	-0.182	0.055	0.417	-0.014	-0.299
6.987	-0.096	-0.15	0.085	0.435	0.002	-0.306
6.997	-0.124	-0.117	0.115	0.452	0.017	-0.312
7.007	-0.151	-0.084	0.144	0.467	0.032	-0.317
7.017	-0.177	-0.05	0.172	0.481	0.048	-0.321
7.027	-0.203	-0.017	0.199	0.493	0.063	-0.324
7.037	-0.227	0.016	0.226	0.503	0.077	-0.326
7.047	-0.25	0.05	0.252	0.512	0.092	-0.326
7.057	-0.273	0.083	0.276	0.518	0.106	-0.326
7.067	-0.294	0.115	0.299	0.523	0.12	-0.324
7.077	-0.314	0.148	0.321	0.527	0.133	-0.322
7.087	-0.332	0.179	0.342	0.528	0.146	-0.318
7.097	-0.349	0.21	0.361	0.528	0.158	-0.313
7.107	-0.365	0.24	0.379	0.526	0.17	-0.307
7.117	-0.379	0.268	0.395	0.522	0.181	-0.3
7.127	-0.392	0.296	0.409	0.516	0.192	-0.292
7.137	-0.403	0.323	0.422	0.509	0.201	-0.284
7.147	-0.413	0.348	0.433	0.5	0.211	-0.274
7.157	-0.421	0.372	0.443	0.489	0.219	-0.263
7.167	-0.427	0.395	0.451	0.477	0.227	-0.252
7.177	-0.432	0.416	0.457	0.463	0.234	-0.239
7.187	-0.434	0.435	0.461	0.447	0.24	-0.226
7.197	-0.436	0.453	0.463	0.43	0.246	-0.212
7.207	-0.435	0.469	0.464	0.412	0.251	-0.198
7.217	-0.433	0.483	0.463	0.392	0.254	-0.183
7.227	-0.43	0.495	0.46	0.372	0.257	-0.167
7.237	-0.424	0.506	0.456	0.349	0.26	-0.151
7.247	-0.417	0.514	0.449	0.326	0.261	-0.134
7.257	-0.409	0.521	0.441	0.302	0.262	-0.117
7.267	-0.399	0.526	0.432	0.277	0.261	-0.1
7.277	-0.388	0.528	0.421	0.251	0.26	-0.082
7.287	-0.375	0.529	0.408	0.224	0.258	-0.065
7.297	-0.361	0.528	0.394	0.196	0.255	-0.047
7.307	-0.346	0.525	0.379	0.168	0.251	-0.029
7.317	-0.329	0.52	0.362	0.139	0.247	-0.011
7.327	-0.311	0.513	0.344	0.11	0.242	0.007
7.337	-0.293	0.504	0.325	0.081	0.236	0.025
7.347	-0.273	0.493	0.304	0.052	0.229	0.043
7.357	-0.252	0.481	0.283	0.022	0.222	0.06
7.367	-0.231	0.467	0.261	-0.008	0.213	0.078
7.377	-0.209	0.451	0.237	-0.037	0.205	0.094
7.387	-0.186	0.433	0.213	-0.066	0.195	0.111
7.397	-0.162	0.414	0.189	-0.095	0.185	0.127
7.407	-0.139	0.393	0.164	-0.124	0.174	0.142
7.417	-0.114	0.371	0.138	-0.152	0.163	0.157
7.427	-0.09	0.348	0.112	-0.179	0.152	0.172
7.437	-0.065	0.324	0.086	-0.206	0.14	0.185
7.447	-0.04	0.298	0.06	-0.232	0.127	0.198
7.457	-0.016	0.271	0.033	-0.257	0.114	0.211
7.467	0.009	0.244	0.007	-0.281	0.101	0.222
7.477	0.034	0.215	-0.019	-0.305	0.087	0.233
7.487	0.058	0.186	-0.045	-0.327	0.074	0.243
7.497	0.082	0.156	-0.071	-0.348	0.06	0.252
7.508	0.105	0.126	-0.096	-0.367	0.046	0.26
7.518	0.128	0.096	-0.121	-0.386	0.031	0.267
7.528	0.15	0.065	-0.145	-0.403	0.017	0.273
7.538	0.171	0.034	-0.168	-0.418	0.003	0.278
7.548	0.192	0.003	-0.19	-0.432	-0.012	0.282
7.558	0.212	-0.028	-0.212	-0.445	-0.026	0.286
7.568	0.23	-0.059	-0.233	-0.456	-0.04	0.288
7.578	0.248	-0.09	-0.253	-0.466	-0.054	0.289
7.588	0.265	-0.12	-0.271	-0.474	-0.067	0.29
7.598	0.281	-0.149	-0.289	-0.48	-0.081	0.289
7.608	0.295	-0.178	-0.305	-0.485	-0.094	0.287
7.618	0.309	-0.206	-0.32	-0.488	-0.107	0.284
7.628	0.321	-0.233	-0.334	-0.489	-0.119	0.281
7.638	0.331	-0.26	-0.346	-0.489	-0.131	0.276
7.648	0.341	-0.285	-0.357	-0.487	-0.143	0.271
7.658	0.349	-0.309	-0.367	-0.483	-0.154	0.264
7.668	0.355	-0.332	-0.375	-0.478	-0.164	0.257
7.678	0.361	-0.354	-0.381	-0.471	-0.174	0.249
7.688	0.365	-0.374	-0.387	-0.463	-0.183	0.24
7.698	0.367	-0.393	-0.39	-0.453	-0.192	0.23
7.708	0.368	-0.41	-0.392	-0.442	-0.2	0.22
7.718	0.368	-0.426	-0.393	-0.429	-0.208	0.209
7.728	0.366	-0.44	-0.392	-0.415	-0.214	0.197
7.738	0.363	-0.452	-0.39	-0.399	-0.22	0.185
7.748	0.359	-0.463	-0.386	-0.382	-0.226	0.172
7.758	0.353	-0.472	-0.381	-0.364	-0.23	0.158
7.768	0.346	-0.479	-0.374	-0.344	-0.234	0.144
7.778	0.337	-0.485	-0.366	-0.324	-0.237	0.13
7.788	0.328	-0.488	-0.357	-0.302	-0.239	0.115
7.798	0.317	-0.49	-0.346	-0.28	-0.241	0.1
7.808	0.305	-0.49	-0.334	-0.257	-0.241	0.084
7.818	0.292	-0.488	-0.321	-0.233	-0.241	0.069
7.828	0.278	-0.485	-0.307	-0.208	-0.241	0.053
7.838	0.263	-0.479	-0.292	-0.182	-0.239	0.037
7.848	0.247	-0.472	-0.276	-0.156	-0.236	0.021
7.858	0.231	-0.463	-0.258	-0.13	-0.233	0.005
7.868	0.213	-0.452	-0.24	-0.103	-0.229	-0.011
7.878	0.195	-0.44	-0.222	-0.076	-0.225	-0.027
7.888	0.176	-0.426	-0.202	-0.048	-0.219	-0.042
7.898	0.157	-0.411	-0.182	-0.021	-0.213	-0.058
7.908	0.137	-0.394	-0.161	0.006	-0.207	-0.073
7.918	0.117	-0.376	-0.14	0.034	-0.199	-0.088
7.928	0.097	-0.356	-0.118	0.061	-0.191	-0.102
7.938	0.076	-0.335	-0.096	0.088	-0.183	-0.116
7.948	0.055	-0.313	-0.074	0.114	-0.174	-0.13
7.958	0.034	-0.29	-0.052	0.14	-0.164	-0.143
7.968	0.013	-0.266	-0.029	0.166	-0.154	-0.156
7.978	-0.008	-0.241	-0.007	0.19	-0.143	-0.168
7.988	-0.028	-0.215	0.015	0.214	-0.132	-0.179
7.998	-0.049	-0.188	0.037	0.238	-0.121	-0.19
8.008	-0.069	-0.161	0.059	0.26	-0.109	-0.2
8.018	-0.089	-0.133	0.08	0.282	-0.097	-0.209
8.028	-0.108	-0.105	0.101	0.302	-0.084	-0.217
8.038	-0.127	-0.077	0.122	0.321	-0.072	-0.225
8.048	-0.145	-0.048	0.141	0.34	-0.059	-0.232
8.058	-0.162	-0.019	0.161	0.357	-0.046	-0.238
8.068	-0.179	0.01	0.179	0.373	-0.033	-0.243
8.078	-0.195	0.038	0.197	0.387	-0.02	-0.248
8.088	-0.21	0.067	0.213	0.4	-0.006	-0.251
8.098	-0.224	0.095	0.229	0.412	0.007	-0.254
8.108	-0.237	0.122	0.244	0.422	0.02	-0.256
8.118	-0.25	0.149	0.258	0.431	0.033	-0.257
8.128	-0.261	0.176	0.271	0.439	0.046	-0.257
8.138	-0.271	0.202	0.282	0.444	0.058	-0.256
8.148	-0.28	0.227	0.293	0.449	0.071	-0.254
8.158	-0.288	0.251	0.302	0.452	0.083	-0.251
8.168	-0.295	0.274	0.31	0.453	0.095	-0.248
8.178	-0.3	0.296	0.317	0.453	0.107	-0.244
8.188	-0.305	0.316	0.323	0.451	0.118	-0.239
8.198	-0.308	0.336	0.327	0.448	0.128	-0.233
8.208	-0.31	0.354	0.33	0.443	0.139	-0.226
8.218	-0.311	0.371	0.332	0.437	0.149	-0.219
8.228	-0.311	0.386	0.333	0.429	0.158	-0.211
8.238	-0.309	0.4	0.332	0.42	0.167	-0.202
8.248	-0.307	0.413	0.33	0.409	0.175	-0.192
8.258	-0.303	0.424	0.327	0.397	0.183	-0.182
8.268	-0.298	0.433	0.323	0.384	0.19	-0.172
8.278	-0.292	0.441	0.317	0.37	0.196	-0.16
8.288	-0.285	0.446	0.311	0.354	0.202	-0.149
8.298	-0.277	0.451	0.303	0.337	0.207	-0.137
8.308	-0.268	0.453	0.294	0.319	0.211	-0.124
8.318	-0.258	0.454	0.284	0.3	0.215	-0.111
8.328	-0.247	0.454	0.273	0.281	0.218	-0.098
8.338	-0.235	0.451	0.261	0.26	0.22	-0.084
8.348	-0.222	0.447	0.248	0.238	0.222	-0.071
8.358	-0.209	0.441	0.234	0.216	0.223	-0.057
8.368	-0.195	0.434	0.22	0.193	0.223	-0.043
8.378	-0.18	0.425	0.204	0.169	0.222	-0.029
8.388	-0.165	0.415	0.188	0.145	0.221	-0.014
8.398	-0.149	0.403	0.172	0.121	0.219	0
8.408	-0.133	0.389	0.155	0.096	0.216	0.014
8.418	-0.116	0.374	0.137	0.071	0.213	0.028
8.428	-0.099	0.358	0.119	0.045	0.209	0.042
8.438	-0.082	0.341	0.101	0.02	0.204	0.055
8.448	-0.064	0.322	0.082	-0.006	0.199	0.069
8.458	-0.047	0.302	0.063	-0.031	0.193	0.082
8.468	-0.029	0.281	0.045	-0.056	0.186	0.094
8.478	-0.011	0.259	0.026	-0.081	0.179	0.107
8.488	0.006	0.237	0.007	-0.105	0.171	0.119
8.498	0.024	0.213	-0.012	-0.129	0.163	0.13
8.509	0.041	0.189	-0.031	-0.153	0.154	0.141
8.519	0.058	0.164	-0.049	-0.176	0.145	0.152
8.529	0.075	0.138	-0.067	-0.198	0.135	0.162
8.539	0.091	0.112	-0.085	-0.22	0.125	0.171
8.549	0.107	0.086	-0.102	-0.241	0.115	0.179
8.559	0.122	0.06	-0.119	-0.26	0.104	0.187
8.569	0.137	0.033	-0.135	-0.279	0.093	0.195
8.579	0.151	0.006	-0.151	-0.297	0.081	0.201
8.589	0.165	-0.02	-0.166	-0.314	0.07	0.207
8.599	0.177	-0.047	-0.18	-0.33	0.058	0.213
8.609	0.189	-0.073	-0.193	-0.345	0.046	0.217
8.619	0.201	-0.099	-0.206	-0.358	0.034	0.221
8.629	0.211	-0.124	-0.218	-0.37	0.022	0.224
8.639	0.22	-0.149	-0.229	-0.381	0.01	0.226
8.649	0.229	-0.173	-0.239	-0.391	-0.003	0.227
8.659	0.237	-0.197	-0.248	-0.399	-0.015	0.228
8.669	0.243	-0.219	-0.256	-0.406	-0.027	0.227
8.679	0.249	-0.241	-0.262	-0.412	-0.039	0.226
8.689	0.254	-0.262	-0.268	-0.416	-0.05	0.225
8.699	0.258	-0.282	-0.273	-0.418	-0.062	0.222
8.709	0.26	-0.301	-0.277	-0.419	-0.073	0.219
8.719	0.262	-0.318	-0.28	-0.419	-0.084	0.215
8.729	0.263	-0.335	-0.281	-0.418	-0.095	0.21
8.739	0.263	-0.35	-0.282	-0.415	-0.106	0.205
8.749	0.262	-0.364	-0.281	-0.41	-0.116	0.199
8.759	0.259	-0.376	-0.28	-0.405	-0.125	0.192
8.769	0.256	-0.387	-0.277	-0.397	-0.135	0.185
8.779	0.252	-0.396	-0.274	-0.389	-0.143	0.177
8.789	0.247	-0.404	-0.269	-0.379	-0.152	0.168
8.799	0.241	-0.411	-0.263	-0.368	-0.159	0.159
8.809	0.234	-0.416	-0.257	-0.356	-0.167	0.149
8.819	0.226	-0.419	-0.249	-0.343	-0.173	0.139
8.829	0.218	-0.421	-0.241	-0.328	-0.179	0.129
8.839	0.209	-0.421	-0.231	-0.313	-0.185	0.118
8.849	0.199	-0.42	-0.221	-0.296	-0.19	0.107
8.859	0.188	-0.417	-0.21	-0.279	-0.194	0.095
8.869	0.177	-0.412	-0.199	-0.26	-0.198	0.083
8.879	0.165	-0.406	-0.187	-0.241	-0.201	0.071
8.889	0.152	-0.399	-0.174	-0.221	-0.203	0.059
8.899	0.139	-0.39	-0.16	-0.2	-0.205	0.047
8.909	0.126	-0.38	-0.146	-0.179	-0.206	0.034
8.919	0.112	-0.368	-0.132	-0.157	-0.206	0.022
8.929	0.098	-0.355	-0.117	-0.135	-0.206	0.009
8.939	0.084	-0.341	-0.102	-0.112	-0.205	-0.003
8.949	0.069	-0.325	-0.086	-0.089	-0.203	-0.016
8.959	0.054	-0.308	-0.07	-0.066	-0.201	-0.028
8.969	0.039	-0.291	-0.054	-0.042	-0.198	-0.04
8.979	0.024	-0.272	-0.038	-0.019	-0.194	-0.052
8.989	0.009	-0.252	-0.022	0.005	-0.19	-0.064
8.999	-0.005	-0.232	-0.006	0.028	-0.185	-0.076
9.009	-0.02	-0.21	0.01	0.051	-0.18	-0.087
9.019	-0.035	-0.188	0.025	0.074	-0.174	-0.098
9.029	-0.049	-0.165	0.041	0.097	-0.167	-0.108
9.039	-0.063	-0.142	0.056	0.119	-0.16	-0.118
9.049	-0.077	-0.118	0.071	0.141	-0.153	-0.128
9.059	-0.09	-0.094	0.086	0.162	-0.145	-0.137
9.069	-0.103	-0.07	0.1	0.183	-0.137	-0.146
9.079	-0.116	-0.045	0.114	0.203	-0.128	-0.154
9.089	-0.128	-0.02	0.127	0.222	-0.118	-0.161
9.099	-0.139	0.004	0.14	0.241	-0.109	-0.168
9.109	-0.15	0.029	0.152	0.258	-0.099	-0.175
9.119	-0.16	0.053	0.163	0.275	-0.089	-0.18
9.129	-0.169	0.078	0.174	0.291	-0.078	-0.185
9.139	-0.178	0.101	0.184	0.305	-0.068	-0.19
9.149	-0.186	0.125	0.193	0.319	-0.057	-0.193
9.159	-0.193	0.147	0.202	0.332	-0.046	-0.197
9.169	-0.2	0.17	0.209	0.343	-0.035	-0.199
9.179	-0.206	0.191	0.216	0.353	-0.024	-0.201
9.189	-0.211	0.212	0.222	0.362	-0.012	-0.202
9.199	-0.215	0.232	0.227	0.37	-0.001	-0.202
9.209	-0.218	0.251	0.231	0.376	0.01	-0.201
9.219	-0.22	0.269	0.235	0.381	0.021	-0.2
9.229	-0.222	0.286	0.237	0.385	0.032	-0.199
9.239	-0.222	0.302	0.238	0.387	0.043	-0.196
9.249	-0.222	0.316	0.239	0.388	0.054	-0.193
9.259	-0.221	0.33	0.238	0.388	0.065	-0.189
9.269	-0.219	0.342	0.237	0.387	0.075	-0.185
9.279	-0.216	0.353	0.235	0.384	0.085	-0.18
9.289	-0.213	0.362	0.232	0.38	0.095	-0.175
9.299	-0.209	0.37	0.228	0.375	0.104	-0.168
9.309	-0.204	0.377	0.223	0.368	0.113	-0.162
9.319	-0.198	0.383	0.218	0.36	0.122	-0.154
9.329	-0.191	0.386	0.211	0.351	0.13	-0.147
9.339	-0.184	0.389	0.204	0.341	0.138	-0.139
9.349	-0.176	0.39	0.196	0.33	0.145	-0.13
9.359	-0.168	0.39	0.188	0.318	0.152	-0.121
9.369	-0.159	0.388	0.179	0.304	0.158	-0.112
9.379	-0.149	0.384	0.169	0.29	0.164	-0.102
9.389	-0.139	0.38	0.158	0.275	0.169	-0.092
9.399	-0.129	0.374	0.148	0.258	0.174	-0.082
9.409	-0.118	0.366	0.136	0.241	0.178	-0.071
9.419	-0.106	0.357	0.124	0.223	0.182	-0.06
9.429	-0.095	0.347	0.112	0.205	0.185	-0.049
9.439	-0.083	0.336	0.099	0.186	0.187	-0.038
9.449	-0.071	0.323	0.087	0.166	0.189	-0.027
9.459	-0.058	0.31	0.073	0.146	0.19	-0.016
9.469	-0.046	0.295	0.06	0.125	0.19	-0.005
9.479	-0.033	0.279	0.047	0.104	0.19	0.006
9.489	-0.021	0.262	0.033	0.083	0.189	0.017
9.499	-0.008	0.244	0.02	0.061	0.188	0.028
9.51	0.005	0.226	0.006	0.04	0.186	0.039
9.52	0.017	0.206	-0.007	0.018	0.184	0.049
9.53	0.029	0.186	-0.021	-0.004	0.18	0.06
9.54	0.042	0.165	-0.034	-0.026	0.177	0.07
9.55	0.053	0.144	-0.047	-0.047	0.172	0.08
9.56	0.065	0.122	-0.06	-0.068	0.168	0.089
9.57	0.076	0.1	-0.072	-0.089	0.162	0.099
9.58	0.087	0.078	-0.084	-0.11	0.156	0.107
9.59	0.098	0.055	-0.096	-0.13	0.15	0.116
9.6	0.108	0.032	-0.107	-0.15	0.143	0.124
9.61	0.118	0.009	-0.118	-0.169	0.136	0.131
9.62	0.127	-0.014	-0.128	-0.188	0.128	0.138
9.63	0.135	-0.036	-0.138	-0.206	0.12	0.145
9.64	0.143	-0.059	-0.147	-0.223	0.112	0.151
9.65	0.151	-0.081	-0.156	-0.239	0.103	0.156
9.66	0.157	-0.103	-0.163	-0.254	0.094	0.161
9.67	0.164	-0.124	-0.171	-0.269	0.085	0.165
9.68	0.169	-0.145	-0.177	-0.283	0.075	0.169
9.69	0.174	-0.166	-0.183	-0.295	0.066	0.172
9.7	0.178	-0.185	-0.188	-0.307	0.056	0.175
9.71	0.181	-0.204	-0.192	-0.317	0.045	0.177
9.72	0.184	-0.222	-0.196	-0.327	0.035	0.178
9.73	0.186	-0.239	-0.199	-0.335	0.025	0.179
9.74	0.187	-0.256	-0.201	-0.342	0.014	0.179
9.75	0.188	-0.271	-0.202	-0.348	0.004	0.178
9.76	0.188	-0.285	-0.202	-0.353	-0.006	0.177
9.77	0.187	-0.298	-0.202	-0.356	-0.017	0.176
9.78	0.185	-0.31	-0.201	-0.359	-0.027	0.173
9.79	0.183	-0.321	-0.199	-0.36	-0.037	0.17
9.8	0.18	-0.331	-0.197	-0.36	-0.047	0.167
9.81	0.176	-0.339	-0.193	-0.358	-0.057	0.163
9.82	0.172	-0.346	-0.189	-0.356	-0.066	0.158
9.83	0.167	-0.352	-0.185	-0.352	-0.076	0.153
9.84	0.162	-0.356	-0.179	-0.347	-0.085	0.148
9.85	0.156	-0.359	-0.173	-0.341	-0.094	0.142
9.86	0.149	-0.361	-0.167	-0.334	-0.102	0.135
9.87	0.142	-0.361	-0.159	-0.326	-0.11	0.128
9.88	0.134	-0.36	-0.152	-0.316	-0.118	0.121
9.89	0.126	-0.358	-0.143	-0.306	-0.125	0.113
9.9	0.118	-0.355	-0.135	-0.294	-0.132	0.105
9.91	0.109	-0.35	-0.125	-0.282	-0.138	0.097
9.92	0.1	-0.343	-0.116	-0.269	-0.144	0.088
9.93	0.09	-0.336	-0.106	-0.255	-0.15	0.079
9.94	0.08	-0.327	-0.095	-0.24	-0.155	0.07
9.95	0.07	-0.317	-0.085	-0.224	-0.159	0.06
9.96	0.06	-0.307	-0.074	-0.207	-0.163	0.051
9.97	0.049	-0.294	-0.063	-0.19	-0.167	0.041
9.98	0.039	-0.281	-0.051	-0.172	-0.17	0.031
9.99	0.028	-0.267	-0.04	-0.154	-0.172	0.021
10	0.017	-0.252	-0.029	-0.135	-0.174	0.011
