# Supplementary material for: Giant chiral magnetoelectric oscillations in a van der Waals multiferroic
Source: Nature. 2024 Jul 17;632(8024):273–9. doi: 10.1038/s41586-024-07678-5 (PMC11306099; doi:10.1038/s41586-024-07678-5)
Supplement: Supplementary file 5 — Source Data Fig. 3 [file 41586_2024_7678_MOESM5_ESM.zip › 2023-12-23031B-f3/Figure3b_EM_mode_energies.xlsx]

## Sheet: Fig3b_Mode_Energies
Mode	Energy (meV)	Margin of Error (meV, 95% Conf.)
Delta chi_xxy	4.051	0.019
Delta chi_yxx	4.005	0.023
Delta chi_yyy	4.047	0.015
Delta chi_y'y'x'	3.824	0.02
Delta chi_x'y'y'	3.736	0.049
Delta chi_x'x'x'	3.846	0.034
Delta theta_kerr	3.898	0.042
