# Supplementary material for: Giant chiral magnetoelectric oscillations in a van der Waals multiferroic
Source: Nature. 2024 Jul 17;632(8024):273–9. doi: 10.1038/s41586-024-07678-5 (PMC11306099; doi:10.1038/s41586-024-07678-5)
Supplement: Supplementary file 5 — Source Data Fig. 3 [file 41586_2024_7678_MOESM5_ESM.zip › 2023-12-23031B-f3/Figure3c_Delta_Px_Py_tt.xlsx]

## Sheet: Fig3c_Delta_P_tt_exp
Delay (ps)	Delta P_x/P_0 (\times 10^3)	Delta P_y/P_0 (\times 10^3)
2.222	0.725	2.2
2.355	0.569	0.074
2.489	0.035	-1.874
2.622	-0.338	-2.412
2.756	-0.462	-1.504
2.889	-0.394	-0.014
3.022	-0.017	1.76
3.156	0.399	2.347
3.289	0.576	1.314
3.423	0.336	-0.4
3.556	-0.111	-1.547
3.689	-0.547	-2.048
3.823	-0.586	-1.108
3.956	-0.418	0.307
4.09	0.137	1.603
4.223	0.385	1.667
4.357	0.444	0.707
4.49	0.388	-0.27
4.623	0.077	-1.179
4.757	-0.399	-1.455
4.89	-0.546	-0.81
5.024	-0.208	0.508
5.157	0.158	1.286
5.291	0.304	0.898
5.424	0.321	0.235
5.557	0.243	-0.403
5.691	-0.043	-0.825
5.824	-0.273	-0.683
5.958	-0.322	-0.231
6.091	-0.197	0.382
6.224	0.013	0.665
6.358	0.219	0.654
6.491	0.504	0.432
6.625	0.256	-0.391
6.758	-0.026	-0.826
6.892	-0.374	-0.674
7.025	-0.346	0.024
7.158	-0.084	0.509
7.292	-0.042	0.481
7.425	0.002	0.159
7.559	0.192	-0.049
7.692	0.233	-0.297
7.826	0.049	-0.345
7.959	-0.004	0.152
8.092	-0.198	0.149
8.226	-0.137	0.314
8.359	-0.002	0.237
8.493	0.112	0.01
8.626	0.186	-0.23
8.76	0.078	-0.426

## Sheet: Fig3c_Delta_P_tt_fit
Delay (ps)	Delta P_x/P_0 (\times 10^3)	Delta P_y/P_0 (\times 10^3)
2.222	0.7	2.358
2.228	0.695	2.28
2.235	0.689	2.199
2.241	0.683	2.114
2.248	0.675	2.027
2.255	0.666	1.936
2.261	0.656	1.843
2.268	0.646	1.748
2.274	0.634	1.65
2.281	0.622	1.549
2.287	0.608	1.447
2.294	0.594	1.343
2.3	0.579	1.237
2.307	0.563	1.13
2.313	0.547	1.021
2.32	0.529	0.911
2.327	0.511	0.8
2.333	0.492	0.689
2.34	0.473	0.576
2.346	0.453	0.464
2.353	0.432	0.351
2.359	0.41	0.238
2.366	0.388	0.125
2.372	0.366	0.012
2.379	0.343	-0.1
2.385	0.32	-0.212
2.392	0.296	-0.323
2.399	0.272	-0.433
2.405	0.247	-0.541
2.412	0.223	-0.649
2.418	0.198	-0.755
2.425	0.172	-0.859
2.431	0.147	-0.961
2.438	0.121	-1.062
2.444	0.095	-1.16
2.451	0.07	-1.256
2.457	0.044	-1.35
2.464	0.018	-1.441
2.471	-0.008	-1.53
2.477	-0.034	-1.616
2.484	-0.059	-1.698
2.49	-0.085	-1.778
2.497	-0.11	-1.855
2.503	-0.135	-1.928
2.51	-0.16	-1.998
2.516	-0.184	-2.065
2.523	-0.208	-2.128
2.529	-0.232	-2.187
2.536	-0.256	-2.242
2.542	-0.279	-2.294
2.549	-0.301	-2.342
2.556	-0.323	-2.386
2.562	-0.345	-2.426
2.569	-0.366	-2.462
2.575	-0.386	-2.494
2.582	-0.406	-2.522
2.588	-0.425	-2.545
2.595	-0.443	-2.565
2.601	-0.461	-2.58
2.608	-0.478	-2.592
2.614	-0.494	-2.599
2.621	-0.509	-2.602
2.628	-0.524	-2.6
2.634	-0.538	-2.595
2.641	-0.551	-2.586
2.647	-0.563	-2.572
2.654	-0.575	-2.554
2.66	-0.585	-2.533
2.667	-0.595	-2.507
2.673	-0.603	-2.478
2.68	-0.611	-2.445
2.686	-0.618	-2.408
2.693	-0.624	-2.367
2.7	-0.629	-2.323
2.706	-0.633	-2.275
2.713	-0.636	-2.224
2.719	-0.639	-2.17
2.726	-0.64	-2.112
2.732	-0.64	-2.051
2.739	-0.64	-1.988
2.745	-0.638	-1.921
2.752	-0.636	-1.852
2.758	-0.632	-1.779
2.765	-0.628	-1.705
2.772	-0.623	-1.628
2.778	-0.616	-1.549
2.785	-0.609	-1.467
2.791	-0.602	-1.384
2.798	-0.593	-1.298
2.804	-0.583	-1.212
2.811	-0.573	-1.123
2.817	-0.561	-1.033
2.824	-0.549	-0.942
2.83	-0.537	-0.85
2.837	-0.523	-0.756
2.844	-0.509	-0.662
2.85	-0.494	-0.567
2.857	-0.478	-0.472
2.863	-0.462	-0.377
2.87	-0.445	-0.281
2.876	-0.427	-0.185
2.883	-0.409	-0.089
2.889	-0.39	0.006
2.896	-0.371	0.101
2.902	-0.351	0.196
2.909	-0.331	0.29
2.916	-0.31	0.383
2.922	-0.289	0.474
2.929	-0.267	0.565
2.935	-0.246	0.655
2.942	-0.223	0.743
2.948	-0.201	0.83
2.955	-0.178	0.914
2.961	-0.156	0.997
2.968	-0.133	1.079
2.974	-0.109	1.158
2.981	-0.086	1.235
2.988	-0.063	1.309
2.994	-0.04	1.382
3.001	-0.016	1.451
3.007	0.007	1.518
3.014	0.03	1.583
3.02	0.053	1.645
3.027	0.076	1.703
3.033	0.099	1.759
3.04	0.122	1.812
3.046	0.144	1.862
3.053	0.166	1.908
3.059	0.188	1.952
3.066	0.21	1.992
3.073	0.231	2.028
3.079	0.252	2.062
3.086	0.272	2.092
3.092	0.292	2.118
3.099	0.311	2.141
3.105	0.33	2.16
3.112	0.348	2.176
3.118	0.366	2.189
3.125	0.383	2.198
3.131	0.4	2.203
3.138	0.416	2.205
3.145	0.431	2.203
3.151	0.446	2.198
3.158	0.46	2.19
3.164	0.473	2.178
3.171	0.486	2.162
3.177	0.498	2.143
3.184	0.509	2.121
3.19	0.519	2.096
3.197	0.528	2.067
3.203	0.537	2.035
3.21	0.545	2
3.217	0.552	1.962
3.223	0.558	1.921
3.23	0.564	1.878
3.236	0.568	1.831
3.243	0.572	1.782
3.249	0.575	1.73
3.256	0.577	1.675
3.262	0.578	1.618
3.269	0.578	1.559
3.275	0.578	1.498
3.282	0.576	1.434
3.289	0.574	1.368
3.295	0.571	1.301
3.302	0.567	1.232
3.308	0.562	1.161
3.315	0.557	1.088
3.321	0.55	1.014
3.328	0.543	0.939
3.334	0.535	0.862
3.341	0.527	0.785
3.347	0.517	0.707
3.354	0.507	0.627
3.361	0.496	0.548
3.367	0.485	0.467
3.374	0.472	0.386
3.38	0.459	0.305
3.387	0.446	0.224
3.393	0.432	0.143
3.4	0.417	0.062
3.406	0.401	-0.019
3.413	0.386	-0.1
3.419	0.369	-0.18
3.426	0.352	-0.259
3.433	0.335	-0.338
3.439	0.317	-0.415
3.446	0.299	-0.492
3.452	0.28	-0.568
3.459	0.261	-0.642
3.465	0.241	-0.715
3.472	0.222	-0.787
3.478	0.202	-0.857
3.485	0.182	-0.926
3.491	0.161	-0.993
3.498	0.141	-1.057
3.504	0.12	-1.12
3.511	0.099	-1.181
3.518	0.078	-1.24
3.524	0.057	-1.296
3.531	0.036	-1.351
3.537	0.015	-1.403
3.544	-0.006	-1.452
3.55	-0.027	-1.499
3.557	-0.048	-1.543
3.563	-0.069	-1.585
3.57	-0.09	-1.624
3.576	-0.11	-1.66
3.583	-0.13	-1.694
3.59	-0.15	-1.724
3.596	-0.17	-1.752
3.603	-0.189	-1.777
3.609	-0.208	-1.799
3.616	-0.227	-1.818
3.622	-0.246	-1.834
3.629	-0.264	-1.847
3.635	-0.281	-1.857
3.642	-0.298	-1.864
3.648	-0.315	-1.868
3.655	-0.331	-1.869
3.662	-0.346	-1.867
3.668	-0.361	-1.862
3.675	-0.376	-1.854
3.681	-0.39	-1.844
3.688	-0.403	-1.83
3.694	-0.415	-1.814
3.701	-0.427	-1.794
3.707	-0.439	-1.772
3.714	-0.449	-1.747
3.72	-0.459	-1.72
3.727	-0.469	-1.69
3.734	-0.477	-1.657
3.74	-0.485	-1.622
3.747	-0.492	-1.585
3.753	-0.499	-1.545
3.76	-0.504	-1.503
3.766	-0.509	-1.458
3.773	-0.513	-1.412
3.779	-0.516	-1.363
3.786	-0.519	-1.313
3.792	-0.521	-1.26
3.799	-0.522	-1.206
3.806	-0.522	-1.15
3.812	-0.522	-1.093
3.819	-0.52	-1.034
3.825	-0.518	-0.973
3.832	-0.516	-0.912
3.838	-0.512	-0.849
3.845	-0.508	-0.785
3.851	-0.503	-0.72
3.858	-0.497	-0.654
3.864	-0.491	-0.587
3.871	-0.483	-0.52
3.878	-0.476	-0.453
3.884	-0.467	-0.384
3.891	-0.458	-0.316
3.897	-0.448	-0.247
3.904	-0.438	-0.178
3.91	-0.427	-0.109
3.917	-0.415	-0.041
3.923	-0.403	0.028
3.93	-0.39	0.096
3.936	-0.376	0.164
3.943	-0.363	0.231
3.95	-0.348	0.297
3.956	-0.333	0.363
3.963	-0.318	0.428
3.969	-0.302	0.492
3.976	-0.286	0.555
3.982	-0.27	0.617
3.989	-0.253	0.677
3.995	-0.236	0.737
4.002	-0.218	0.794
4.008	-0.2	0.851
4.015	-0.182	0.905
4.021	-0.164	0.958
4.028	-0.146	1.01
4.035	-0.127	1.059
4.041	-0.108	1.107
4.048	-0.089	1.152
4.054	-0.07	1.196
4.061	-0.051	1.238
4.067	-0.032	1.277
4.074	-0.013	1.314
4.08	0.006	1.349
4.087	0.025	1.382
4.093	0.044	1.412
4.1	0.062	1.44
4.107	0.081	1.465
4.113	0.099	1.489
4.12	0.118	1.509
4.126	0.136	1.527
4.133	0.153	1.543
4.139	0.171	1.556
4.146	0.188	1.567
4.152	0.205	1.575
4.159	0.222	1.58
4.165	0.238	1.583
4.172	0.254	1.584
4.179	0.269	1.582
4.185	0.284	1.577
4.192	0.299	1.57
4.198	0.313	1.561
4.205	0.326	1.549
4.211	0.339	1.534
4.218	0.352	1.518
4.224	0.364	1.499
4.231	0.375	1.477
4.237	0.386	1.454
4.244	0.396	1.428
4.251	0.406	1.4
4.257	0.415	1.37
4.264	0.423	1.338
4.27	0.431	1.303
4.277	0.438	1.267
4.283	0.444	1.229
4.29	0.45	1.19
4.296	0.455	1.148
4.303	0.46	1.105
4.309	0.463	1.06
4.316	0.466	1.014
4.323	0.469	0.967
4.329	0.47	0.918
4.336	0.471	0.867
4.342	0.472	0.816
4.349	0.471	0.764
4.355	0.47	0.71
4.362	0.468	0.656
4.368	0.466	0.601
4.375	0.462	0.545
4.381	0.459	0.488
4.388	0.454	0.431
4.395	0.449	0.374
4.401	0.443	0.316
4.408	0.437	0.258
4.414	0.43	0.199
4.421	0.422	0.141
4.427	0.414	0.083
4.434	0.405	0.025
4.44	0.395	-0.033
4.447	0.385	-0.091
4.453	0.375	-0.149
4.46	0.364	-0.205
4.466	0.352	-0.262
4.473	0.34	-0.317
4.48	0.327	-0.372
4.486	0.314	-0.426
4.493	0.301	-0.479
4.499	0.287	-0.532
4.506	0.273	-0.583
4.512	0.258	-0.633
4.519	0.244	-0.682
4.525	0.228	-0.729
4.532	0.213	-0.775
4.538	0.197	-0.82
4.545	0.181	-0.863
4.552	0.165	-0.905
4.558	0.148	-0.945
4.565	0.131	-0.983
4.571	0.115	-1.02
4.578	0.098	-1.055
4.584	0.081	-1.088
4.591	0.064	-1.119
4.597	0.046	-1.148
4.604	0.029	-1.176
4.61	0.012	-1.201
4.617	-0.005	-1.224
4.624	-0.022	-1.246
4.63	-0.039	-1.265
4.637	-0.056	-1.282
4.643	-0.073	-1.297
4.65	-0.09	-1.31
4.656	-0.106	-1.321
4.663	-0.122	-1.329
4.669	-0.139	-1.336
4.676	-0.154	-1.34
4.682	-0.17	-1.342
4.689	-0.185	-1.342
4.696	-0.2	-1.34
4.702	-0.215	-1.336
4.709	-0.229	-1.33
4.715	-0.243	-1.321
4.722	-0.257	-1.311
4.728	-0.27	-1.298
4.735	-0.282	-1.284
4.741	-0.295	-1.267
4.748	-0.306	-1.249
4.754	-0.318	-1.228
4.761	-0.329	-1.206
4.768	-0.339	-1.182
4.774	-0.349	-1.156
4.781	-0.358	-1.129
4.787	-0.367	-1.1
4.794	-0.375	-1.069
4.8	-0.382	-1.036
4.807	-0.389	-1.002
4.813	-0.396	-0.967
4.82	-0.401	-0.93
4.826	-0.407	-0.892
4.833	-0.411	-0.853
4.84	-0.415	-0.812
4.846	-0.418	-0.771
4.853	-0.421	-0.728
4.859	-0.423	-0.684
4.866	-0.425	-0.639
4.872	-0.426	-0.594
4.879	-0.426	-0.548
4.885	-0.425	-0.501
4.892	-0.424	-0.454
4.898	-0.423	-0.406
4.905	-0.421	-0.357
4.912	-0.418	-0.308
4.918	-0.414	-0.259
4.925	-0.41	-0.21
4.931	-0.405	-0.161
4.938	-0.4	-0.111
4.944	-0.394	-0.062
4.951	-0.388	-0.012
4.957	-0.381	0.037
4.964	-0.374	0.086
4.97	-0.365	0.134
4.977	-0.357	0.182
4.983	-0.348	0.23
4.99	-0.338	0.277
4.997	-0.328	0.323
5.003	-0.318	0.369
5.01	-0.307	0.414
5.016	-0.296	0.458
5.023	-0.284	0.501
5.029	-0.272	0.543
5.036	-0.259	0.585
5.042	-0.247	0.625
5.049	-0.233	0.664
5.055	-0.22	0.701
5.062	-0.206	0.738
5.069	-0.192	0.773
5.075	-0.178	0.806
5.082	-0.163	0.839
5.088	-0.149	0.87
5.095	-0.134	0.899
5.101	-0.119	0.927
5.108	-0.104	0.953
5.114	-0.088	0.977
5.121	-0.073	1
5.127	-0.057	1.021
5.134	-0.042	1.041
5.141	-0.026	1.059
5.147	-0.011	1.075
5.154	0.005	1.089
5.16	0.02	1.101
5.167	0.035	1.112
5.173	0.051	1.121
5.18	0.066	1.128
5.186	0.081	1.133
5.193	0.096	1.136
5.199	0.111	1.138
5.206	0.125	1.137
5.213	0.139	1.135
5.219	0.153	1.132
5.226	0.167	1.126
5.232	0.181	1.118
5.239	0.194	1.109
5.245	0.207	1.098
5.252	0.22	1.086
5.258	0.232	1.071
5.265	0.244	1.056
5.271	0.255	1.038
5.278	0.266	1.019
5.285	0.277	0.998
5.291	0.287	0.976
5.298	0.297	0.953
5.304	0.306	0.928
5.311	0.315	0.901
5.317	0.323	0.873
5.324	0.331	0.845
5.33	0.338	0.814
5.337	0.345	0.783
5.343	0.351	0.75
5.35	0.357	0.717
5.357	0.362	0.682
5.363	0.367	0.647
5.37	0.371	0.611
5.376	0.375	0.573
5.383	0.378	0.535
5.389	0.38	0.497
5.396	0.382	0.458
5.402	0.384	0.418
5.409	0.384	0.378
5.415	0.385	0.337
5.422	0.384	0.296
5.429	0.383	0.254
5.435	0.382	0.213
5.442	0.38	0.171
5.448	0.377	0.129
5.455	0.374	0.087
5.461	0.37	0.045
5.468	0.366	0.003
5.474	0.361	-0.038
5.481	0.356	-0.08
5.487	0.35	-0.121
5.494	0.344	-0.161
5.5	0.337	-0.202
5.507	0.33	-0.241
5.514	0.322	-0.281
5.52	0.314	-0.319
5.527	0.306	-0.357
5.533	0.297	-0.395
5.54	0.287	-0.431
5.546	0.277	-0.467
5.553	0.267	-0.501
5.559	0.257	-0.535
5.566	0.246	-0.568
5.572	0.234	-0.6
5.579	0.223	-0.63
5.586	0.211	-0.66
5.592	0.199	-0.688
5.599	0.186	-0.715
5.605	0.174	-0.741
5.612	0.161	-0.766
5.618	0.148	-0.789
5.625	0.134	-0.811
5.631	0.121	-0.832
5.638	0.107	-0.851
5.644	0.094	-0.869
5.651	0.08	-0.885
5.658	0.066	-0.9
5.664	0.052	-0.913
5.671	0.038	-0.925
5.677	0.024	-0.935
5.684	0.01	-0.944
5.69	-0.004	-0.951
5.697	-0.018	-0.957
5.703	-0.032	-0.961
5.71	-0.046	-0.963
5.716	-0.06	-0.964
5.723	-0.073	-0.964
5.73	-0.087	-0.962
5.736	-0.1	-0.958
5.743	-0.113	-0.953
5.749	-0.126	-0.947
5.756	-0.139	-0.939
5.762	-0.151	-0.929
5.769	-0.163	-0.918
5.775	-0.175	-0.906
5.782	-0.187	-0.892
5.788	-0.198	-0.877
5.795	-0.209	-0.861
5.802	-0.22	-0.843
5.808	-0.23	-0.824
5.815	-0.24	-0.804
5.821	-0.25	-0.782
5.828	-0.259	-0.76
5.834	-0.268	-0.736
5.841	-0.276	-0.711
5.847	-0.284	-0.686
5.854	-0.292	-0.659
5.86	-0.299	-0.631
5.867	-0.306	-0.603
5.874	-0.312	-0.573
5.88	-0.317	-0.543
5.887	-0.323	-0.512
5.893	-0.327	-0.481
5.9	-0.332	-0.448
5.906	-0.335	-0.415
5.913	-0.339	-0.382
5.919	-0.341	-0.348
5.926	-0.344	-0.314
5.932	-0.345	-0.279
5.939	-0.346	-0.245
5.945	-0.347	-0.209
5.952	-0.347	-0.174
5.959	-0.347	-0.139
5.965	-0.346	-0.103
5.972	-0.345	-0.068
5.978	-0.343	-0.032
5.985	-0.341	0.003
5.991	-0.338	0.038
5.998	-0.334	0.073
6.004	-0.331	0.108
6.011	-0.326	0.143
6.017	-0.322	0.177
6.024	-0.316	0.21
6.031	-0.311	0.244
6.037	-0.305	0.276
6.044	-0.298	0.308
6.05	-0.291	0.34
6.057	-0.284	0.371
6.063	-0.276	0.401
6.07	-0.268	0.43
6.076	-0.259	0.458
6.083	-0.25	0.486
6.089	-0.241	0.513
6.096	-0.232	0.539
6.103	-0.222	0.563
6.109	-0.212	0.587
6.116	-0.201	0.61
6.122	-0.19	0.632
6.129	-0.179	0.653
6.135	-0.168	0.672
6.142	-0.157	0.691
6.148	-0.145	0.708
6.155	-0.133	0.724
6.161	-0.121	0.739
6.168	-0.109	0.752
6.175	-0.097	0.765
6.181	-0.085	0.776
6.188	-0.072	0.785
6.194	-0.059	0.794
6.201	-0.047	0.801
6.207	-0.034	0.807
6.214	-0.022	0.811
6.22	-0.009	0.815
6.227	0.004	0.817
6.233	0.016	0.817
6.24	0.029	0.817
6.247	0.041	0.815
6.253	0.054	0.812
6.26	0.066	0.807
6.266	0.078	0.801
6.273	0.09	0.794
6.279	0.102	0.786
6.286	0.114	0.777
6.292	0.125	0.766
6.299	0.136	0.754
6.305	0.147	0.741
6.312	0.158	0.727
6.319	0.169	0.712
6.325	0.179	0.696
6.332	0.189	0.678
6.338	0.199	0.66
6.345	0.208	0.641
6.351	0.217	0.62
6.358	0.226	0.599
6.364	0.234	0.577
6.371	0.242	0.555
6.377	0.25	0.531
6.384	0.257	0.507
6.391	0.264	0.482
6.397	0.27	0.456
6.404	0.276	0.43
6.41	0.281	0.403
6.417	0.287	0.375
6.423	0.291	0.347
6.43	0.296	0.319
6.436	0.299	0.29
6.443	0.303	0.261
6.449	0.306	0.232
6.456	0.308	0.202
6.462	0.31	0.172
6.469	0.312	0.143
6.476	0.313	0.112
6.482	0.313	0.082
6.489	0.314	0.052
6.495	0.313	0.022
6.502	0.313	-0.008
6.508	0.311	-0.038
6.515	0.31	-0.067
6.521	0.308	-0.097
6.528	0.305	-0.126
6.534	0.302	-0.155
6.541	0.299	-0.183
6.548	0.295	-0.211
6.554	0.29	-0.239
6.561	0.286	-0.266
6.567	0.281	-0.292
6.574	0.275	-0.318
6.58	0.269	-0.344
6.587	0.263	-0.369
6.593	0.256	-0.393
6.6	0.249	-0.416
6.606	0.242	-0.438
6.613	0.234	-0.46
6.62	0.226	-0.481
6.626	0.218	-0.501
6.633	0.209	-0.52
6.639	0.2	-0.539
6.646	0.191	-0.556
6.652	0.182	-0.572
6.659	0.172	-0.588
6.665	0.162	-0.602
6.672	0.152	-0.616
6.678	0.142	-0.628
6.685	0.131	-0.639
6.692	0.12	-0.65
6.698	0.11	-0.659
6.705	0.099	-0.667
6.711	0.088	-0.674
6.718	0.076	-0.68
6.724	0.065	-0.685
6.731	0.054	-0.688
6.737	0.042	-0.691
6.744	0.031	-0.692
6.75	0.02	-0.693
6.757	0.008	-0.692
6.764	-0.003	-0.69
6.77	-0.015	-0.687
6.777	-0.026	-0.683
6.783	-0.037	-0.678
6.79	-0.049	-0.672
6.796	-0.06	-0.665
6.803	-0.071	-0.657
6.809	-0.081	-0.648
6.816	-0.092	-0.637
6.822	-0.103	-0.626
6.829	-0.113	-0.614
6.836	-0.123	-0.601
6.842	-0.133	-0.587
6.849	-0.143	-0.572
6.855	-0.152	-0.557
6.862	-0.162	-0.54
6.868	-0.171	-0.523
6.875	-0.179	-0.505
6.881	-0.188	-0.486
6.888	-0.196	-0.467
6.894	-0.204	-0.447
6.901	-0.211	-0.426
6.907	-0.218	-0.404
6.914	-0.225	-0.383
6.921	-0.232	-0.36
6.927	-0.238	-0.337
6.934	-0.244	-0.314
6.94	-0.249	-0.29
6.947	-0.254	-0.266
6.953	-0.259	-0.242
6.96	-0.263	-0.217
6.966	-0.267	-0.192
6.973	-0.27	-0.167
6.979	-0.273	-0.142
6.986	-0.276	-0.116
6.993	-0.278	-0.091
6.999	-0.28	-0.065
7.006	-0.282	-0.04
7.012	-0.283	-0.014
7.019	-0.283	0.011
7.025	-0.283	0.036
7.032	-0.283	0.061
7.038	-0.282	0.086
7.045	-0.281	0.111
7.051	-0.28	0.135
7.058	-0.278	0.159
7.065	-0.275	0.183
7.071	-0.273	0.206
7.078	-0.27	0.229
7.084	-0.266	0.252
7.091	-0.262	0.274
7.097	-0.258	0.295
7.104	-0.253	0.316
7.11	-0.248	0.336
7.117	-0.243	0.356
7.123	-0.237	0.375
7.13	-0.231	0.393
7.137	-0.225	0.411
7.143	-0.218	0.428
7.15	-0.212	0.444
7.156	-0.204	0.459
7.163	-0.197	0.474
7.169	-0.189	0.487
7.176	-0.181	0.5
7.182	-0.173	0.512
7.189	-0.164	0.524
7.195	-0.155	0.534
7.202	-0.146	0.543
7.209	-0.137	0.552
7.215	-0.128	0.56
7.222	-0.118	0.566
7.228	-0.109	0.572
7.235	-0.099	0.577
7.241	-0.089	0.581
7.248	-0.079	0.584
7.254	-0.069	0.586
7.261	-0.059	0.587
7.267	-0.049	0.587
7.274	-0.038	0.586
7.281	-0.028	0.585
7.287	-0.018	0.582
7.294	-0.007	0.578
7.3	0.003	0.574
7.307	0.013	0.569
7.313	0.024	0.562
7.32	0.034	0.555
7.326	0.044	0.547
7.333	0.054	0.539
7.339	0.064	0.529
7.346	0.074	0.519
7.353	0.083	0.507
7.359	0.093	0.495
7.366	0.102	0.483
7.372	0.111	0.469
7.379	0.12	0.455
7.385	0.129	0.441
7.392	0.138	0.425
7.398	0.146	0.409
7.405	0.154	0.393
7.411	0.162	0.375
7.418	0.17	0.358
7.424	0.177	0.34
7.431	0.184	0.321
7.438	0.191	0.302
7.444	0.197	0.283
7.451	0.203	0.263
7.457	0.209	0.243
7.464	0.215	0.222
7.47	0.22	0.201
7.477	0.225	0.18
7.483	0.23	0.159
7.49	0.234	0.138
7.496	0.238	0.117
7.503	0.241	0.095
7.51	0.244	0.073
7.516	0.247	0.052
7.523	0.249	0.03
7.529	0.251	0.009
7.536	0.253	-0.013
7.542	0.254	-0.034
7.549	0.255	-0.056
7.555	0.256	-0.077
7.562	0.256	-0.098
7.568	0.256	-0.118
7.575	0.255	-0.138
7.582	0.254	-0.159
7.588	0.253	-0.178
7.595	0.251	-0.198
7.601	0.249	-0.216
7.608	0.246	-0.235
7.614	0.244	-0.253
7.621	0.24	-0.271
7.627	0.237	-0.288
7.634	0.233	-0.304
7.64	0.229	-0.32
7.647	0.224	-0.336
7.654	0.22	-0.351
7.66	0.214	-0.365
7.667	0.209	-0.378
7.673	0.203	-0.391
7.68	0.197	-0.404
7.686	0.191	-0.415
7.693	0.184	-0.426
7.699	0.178	-0.436
7.706	0.171	-0.445
7.712	0.163	-0.454
7.719	0.156	-0.462
7.726	0.148	-0.469
7.732	0.14	-0.475
7.739	0.132	-0.481
7.745	0.124	-0.486
7.752	0.115	-0.49
7.758	0.107	-0.493
7.765	0.098	-0.495
7.771	0.089	-0.497
7.778	0.08	-0.498
7.784	0.071	-0.498
7.791	0.062	-0.497
7.798	0.053	-0.495
7.804	0.044	-0.493
7.811	0.035	-0.49
7.817	0.025	-0.486
7.824	0.016	-0.481
7.83	0.007	-0.476
7.837	-0.003	-0.47
7.843	-0.012	-0.463
7.85	-0.021	-0.455
7.856	-0.03	-0.447
7.863	-0.04	-0.438
7.87	-0.049	-0.428
7.876	-0.058	-0.418
7.883	-0.066	-0.407
7.889	-0.075	-0.396
7.896	-0.084	-0.384
7.902	-0.092	-0.371
7.909	-0.1	-0.358
7.915	-0.109	-0.344
7.922	-0.117	-0.33
7.928	-0.124	-0.316
7.935	-0.132	-0.301
7.941	-0.139	-0.285
7.948	-0.146	-0.269
7.955	-0.153	-0.253
7.961	-0.16	-0.237
7.968	-0.166	-0.22
7.974	-0.172	-0.203
7.981	-0.178	-0.185
7.987	-0.184	-0.168
7.994	-0.189	-0.15
8	-0.194	-0.132
8.007	-0.199	-0.114
8.013	-0.203	-0.096
8.02	-0.207	-0.077
8.027	-0.211	-0.059
8.033	-0.215	-0.041
8.04	-0.218	-0.022
8.046	-0.221	-0.004
8.053	-0.223	0.014
8.059	-0.225	0.032
8.066	-0.227	0.05
8.072	-0.228	0.068
8.079	-0.23	0.086
8.085	-0.23	0.103
8.092	-0.231	0.12
8.099	-0.231	0.137
8.105	-0.231	0.154
8.112	-0.23	0.17
8.118	-0.229	0.186
8.125	-0.228	0.202
8.131	-0.227	0.217
8.138	-0.225	0.232
8.144	-0.222	0.246
8.151	-0.22	0.26
8.157	-0.217	0.274
8.164	-0.214	0.287
8.171	-0.21	0.299
8.177	-0.207	0.311
8.184	-0.203	0.323
8.19	-0.198	0.333
8.197	-0.194	0.344
8.203	-0.189	0.353
8.21	-0.184	0.362
8.216	-0.178	0.371
8.223	-0.173	0.379
8.229	-0.167	0.386
8.236	-0.16	0.393
8.243	-0.154	0.398
8.249	-0.148	0.404
8.256	-0.141	0.408
8.262	-0.134	0.412
8.269	-0.127	0.415
8.275	-0.119	0.418
8.282	-0.112	0.42
8.288	-0.104	0.421
8.295	-0.097	0.422
8.301	-0.089	0.422
8.308	-0.081	0.421
8.315	-0.073	0.419
8.321	-0.064	0.417
8.328	-0.056	0.415
8.334	-0.048	0.411
8.341	-0.04	0.407
8.347	-0.031	0.402
8.354	-0.023	0.397
8.36	-0.014	0.391
8.367	-0.006	0.385
8.373	0.002	0.378
8.38	0.011	0.37
8.386	0.019	0.362
8.393	0.027	0.353
8.4	0.036	0.344
8.406	0.044	0.334
8.413	0.052	0.324
8.419	0.06	0.313
8.426	0.068	0.302
8.432	0.076	0.29
8.439	0.083	0.278
8.445	0.091	0.265
8.452	0.098	0.253
8.458	0.105	0.239
8.465	0.112	0.226
8.472	0.119	0.212
8.478	0.126	0.198
8.485	0.132	0.184
8.491	0.138	0.169
8.498	0.144	0.155
8.504	0.15	0.14
8.511	0.156	0.124
8.517	0.161	0.109
8.524	0.166	0.094
8.53	0.171	0.078
8.537	0.175	0.063
8.544	0.18	0.047
8.55	0.184	0.032
8.557	0.187	0.016
8.563	0.191	0.001
8.57	0.194	-0.015
8.576	0.197	-0.03
8.583	0.199	-0.045
8.589	0.201	-0.06
8.596	0.203	-0.075
8.602	0.205	-0.09
8.609	0.206	-0.104
8.616	0.207	-0.119
8.622	0.208	-0.133
8.629	0.209	-0.147
8.635	0.209	-0.16
8.642	0.208	-0.173
8.648	0.208	-0.186
8.655	0.207	-0.199
8.661	0.206	-0.211
8.668	0.205	-0.223
8.674	0.203	-0.234
8.681	0.201	-0.245
8.688	0.199	-0.255
8.694	0.196	-0.265
8.701	0.193	-0.275
8.707	0.19	-0.284
8.714	0.187	-0.293
8.72	0.183	-0.301
8.727	0.179	-0.308
8.733	0.175	-0.316
8.74	0.17	-0.322
8.746	0.166	-0.328
8.753	0.161	-0.334
8.76	0.156	-0.339
