# Supplementary material for: Giant chiral magnetoelectric oscillations in a van der Waals multiferroic
Source: Nature. 2024 Jul 17;632(8024):273–9. doi: 10.1038/s41586-024-07678-5 (PMC11306099; doi:10.1038/s41586-024-07678-5)
Supplement: Supplementary file 5 — Source Data Fig. 3 [file 41586_2024_7678_MOESM5_ESM.zip › 2023-12-23031B-f3/Figure3de_tr-RKerr_tr-SHG_fluence.xlsx]

## Sheet: Fig3de_tr-RKerr_F_exp_bkgless
Delay (ps)	Y_theta_K 0.55 mJ/c^2 (urad)	Delay (ps)_1	Y_theta_K 0.83 mJ/c^2 (urad)	Delay (ps)_2	Y_theta_K 1.10 mJ/c^2 (urad)	Delay (ps)_3	Y_theta_K 1.65 mJ/c^2 (urad)
1.754	0.842	1.714	1.567	1.767	1.738	1.73	2.876
1.887	0.018	1.847	0.362	1.9	0.416	1.864	2.677
2.021	-0.091	1.98	0.225	2.033	0.464	1.997	1.02
2.154	-0.503	2.114	-0.658	2.167	-0.428	2.131	-1.325
2.287	-0.814	2.247	-1.116	2.3	-1.613	2.264	-0.868
2.421	-0.903	2.381	-0.986	2.434	-1.309	2.397	-2.982
2.554	-0.125	2.514	-0.833	2.567	-0.778	2.531	-1.096
2.688	0.58	2.648	0.446	2.7	0.71	2.664	0.096
2.821	0.533	2.781	1.594	2.834	0.971	2.798	1.7
2.955	0.368	2.914	1.098	2.967	1.47	2.931	2.238
3.088	-0.172	3.048	-0.091	3.101	0.394	3.065	1.617
3.221	-0.621	3.181	-0.898	3.234	-0.136	3.198	-0.367
3.355	-0.502	3.315	-1.132	3.368	-0.735	3.331	-2.478
3.488	-0.36	3.448	-0.844	3.501	-0.78	3.465	-2.389
3.622	0.38	3.582	-0.277	3.634	0.179	3.598	-1.783
3.755	0.649	3.715	0.387	3.768	0.45	3.732	-0.219
3.888	0.524	3.848	1.163	3.901	0.762	3.865	1.42
4.022	0.14	3.982	1.334	4.035	0.905	3.999	1.869
4.155	-0.341	4.115	0.286	4.168	0.415	4.132	0.922
4.289	-0.679	4.249	-0.772	4.302	-1.004	4.265	-0.399
4.422	-0.455	4.382	-0.583	4.435	-1.406	4.399	-0.498
4.556	0.105	4.516	0.458	4.568	-1.102	4.532	-1.399
4.689	0.26	4.649	0.009	4.702	-0.597	4.666	-0.757
4.822	0.27	4.782	0.467	4.835	0.019	4.799	1.67
4.956	0.014	4.916	1.277	4.969	0.686	4.933	1.427
5.089	-0.65	5.049	0.384	5.102	0.098	5.066	0.98
5.223	-0.451	5.183	-0.227	5.236	-0.128	5.199	0.454
5.356	-0.649	5.316	-0.729	5.369	-0.581	5.333	0.393
5.49	-0.147	5.449	0.01	5.502	-1.01	5.466	0.091
5.623	-0.032	5.583	-0.115	5.636	-0.8	5.6	-1.43
5.756	0.263	5.716	-0.277	5.769	-0.533	5.733	-1.586
5.89	-0.197	5.85	0.696	5.903	-0.122	5.866	0.203
6.023	-0.374	5.983	0.467	6.036	0.02	6	-0.1
6.157	-0.279	6.117	-0.071	6.169	0.372	6.133	0.692
6.29	-0.539	6.25	-0.573	6.303	0.16	6.267	-0.309
6.424	-0.641	6.383	-0.644	6.436	-0.426	6.4	0.375
6.557	0.024	6.517	-0.751	6.57	-0.72	6.534	-0.562
6.69	0.123	6.65	-0.81	6.703	-0.61	6.667	-1.426
6.824	0.148	6.784	-0.624	6.837	0.144	6.8	-1.169
6.957	-0.067	6.917	1.011	6.97	0.389	6.934	0.343
7.091	-0.079	7.051	1.223	7.103	0.559	7.067	1.01
7.224	-0.521	7.184	0.255	7.237	0.292	7.201	0.74
7.357	-0.663	7.317	0.151	7.37	-0.438	7.334	-0.207
7.491	-0.238	7.451	-0.082	7.504	-1.105	7.468	-1.221
7.624	0.112	7.584	-0.015	7.637	-0.555	7.601	-1.77
7.758	0.025	7.718	-0.654	7.771	-0.759	7.734	-1.857
7.891	0.057	7.851	-0.222	7.904	-0.261	7.868	-0.536
8.025	-0.112	7.985	0.542	8.037	0.339	8.001	1.364
8.158	-0.196	8.118	0.036	8.171	0.313	8.135	0.514
8.291	-0.337	8.251	1.29	8.304	0.26	8.268	-0.498
8.425	-0.156	8.385	0.217	8.438	0.106	8.401	0.276
8.558	-0.227	8.518	-0.424	8.571	-0.46	8.535	-1.403
8.692	-0.081	8.652	-0.374	8.705	-0.44	8.668	-0.087
8.825	-0.002	8.785	-0.672	8.838	0.003	8.802	-0.107
8.959	0.211	8.918	-0.238	8.971	-0.036	8.935	-0.272
9.092	0.154	9.052	0.207	9.105	0.671	9.069	-0.046
9.225	-0.002	9.185	0.652	9.238	0.52	9.202	0.243
9.359	-0.013	9.319	-0.063	9.372	0.592	9.335	0.644
9.492	-0.132	9.452	-0.091	9.505	-0.132	9.469	0.023
9.626	-0.347	9.586	-0.689	9.638	-0.417	9.602	-0.861
9.759	0.098	9.719	-0.242	9.772	-0.5	9.736	-0.978
9.892	0.457	9.852	-0.512	9.905	-0.46	9.869	-0.479
10.026	0.162	9.986	-0.112	10.039	0.359	10.003	-1.103
10.159	0.536	10.119	-0.174	10.172	0.163	10.136	-0.095
10.293	0.008	10.253	-0.08	10.306	0.6	10.269	-0.114
10.426	-0.208	10.386	0.313	10.439	0.825	10.403	0.032
10.56	-0.201	10.52	0.018	10.572	0.092	10.536	0.12
10.693	-0.095	10.653	-0.32	10.706	-0.332	10.67	-0.057
10.826	0.159	10.786	-0.518	10.839	-0.164	10.803	0.328
10.96	0.395	10.92	0.054	10.973	0.111	10.937	0.432
11.093	0.261	11.053	0.057	11.106	0.416	11.07	0.224
11.227	0.395	11.187	0.214	11.24	0.532	11.203	0.778
11.36	-0.086	11.32	0.175	11.373	0.053	11.337	-1.032
11.494	-0.407	11.453	0.017	11.506	-0.11	11.47	0.332
11.627	-0.19	11.587	0.521	11.64	-0.224	11.604	0.644
11.76	-0.203	11.72	0.031	11.773	-0.211	11.737	0.242
11.894	0.08	11.854	-0.094	11.907	-0.646	11.87	-0.126
12.027	0.329	11.987	0.138	12.04	-0.016	12.004	0.457
12.161	0.118	12.121	0.677	12.173	0.246	12.137	0.547
12.294	-0.292	12.254	0.65	12.307	0.535	12.271	0.65
12.428	-0.234	12.387	0.474	12.44	0.095	12.404	1.264
12.561	-0.555	12.521	0.18	12.574	0.324	12.538	-0.284
12.694	-0.353	12.654	-0.557	12.707	0.161	12.671	0.385
12.828	0.03	12.788	-0.476	12.841	-0.47	12.804	0.526
12.961	0.37	12.921	0.008	12.974	-0.532	12.938	-0.459
13.095	0.465	13.055	-0.032	13.107	0.414	13.071	1.04
13.228	0.477	13.188	0.238	13.241	0.371	13.205	0.059
13.361	0.106	13.321	0.389	13.374	0.248	13.338	0.046
13.495	-0.085	13.455	0.061	13.508	0.553	13.472	-1.553
13.628	-0.363	13.588	-0.072	13.641	-0.285	13.605	-1.113
13.762	-0.11	13.722	-0.601	13.775	0.062	13.738	0.603
13.895	0.143	13.855	-0.288	13.908	-0.093	13.872	-0.13
14.029	0.432	13.989	0.017	14.041	-0.248	14.005	-0.372
14.162	0.175	14.122	0.542	14.175	0.07	14.139	-0.637
14.295	0.354	14.255	0.479	14.308	0.582	14.272	0.673
14.429	0.132	14.389	0.396	14.442	0.283	14.405	-1.342
14.562	-0.089	14.522	-0.366	14.575	0.385	14.539	-1.137
14.696	0.115	14.656	-0.704	14.709	0.061	14.672	-1.617
14.829	0.097	14.789	-0.47	14.842	-0.55	14.806	-0.58
14.963	0.128	14.922	-0.629	14.975	-0.266	14.939	-0.303
15.096	0.208	15.056	0.03	15.109	-0.004	15.073	0.634
15.229	0.095	15.189	0.015	15.242	0.34	15.206	0.542
15.363	0.16	15.323	-0.368	15.376	0.914	15.339	1.513
15.496	-0.32	15.456	0.05	15.509	0.758	15.473	0.598
15.63	-0.022	15.59	-0.161	15.642	0.239	15.606	0.371
15.763	-0.124	15.723	0.113	15.776	0.058	15.74	-0.978
15.896	0.283	15.856	0.02	15.909	0.108	15.873	0.139
16.03	0.38	15.99	0.64	16.043	0.064	16.007	0.792
16.163	0.255	16.123	-0.158	16.176	0.018	16.14	-0.875
16.297	0.179	16.257	1.029	16.31	0.393	16.273	-0.232
16.43	0.033	16.39	0.421	16.443	0.218	16.407	0.303
16.564	-0.174	16.524	0.286	16.576	-0.007	16.54	0.19
16.697	-0.335	16.657	-0.109	16.71	0.075	16.674	0.012
16.83	-0.174	16.79	-0.454	16.843	0.193	16.807	-0.423
16.964	-0.055	16.924	-0.509	16.977	-0.604	16.941	0.587
17.097	0.403	17.057	-0.713	17.11	-0.351	17.074	1.532
17.231	0.389	17.191	-0.397	17.244	-0.109	17.207	0.748
17.364	0.039	17.324	-0.25	17.377	-0.045	17.341	1.079
17.498	-0.07	17.457	-0.534	17.51	-0.054	17.474	0.284
17.631	-0.135	17.591	0.208	17.644	0.158	17.608	-0.084
17.764	-0.016	17.724	0.127	17.777	0.11	17.741	-1.234
17.898	0.027	17.858	-0.101	17.911	-0.063	17.874	0.286
18.031	0.115	17.991	-0.098	18.044	-0.01	18.008	0.066
18.165	0.062	18.125	0.327	18.177	-0.013	18.141	0.812
18.298	0.292	18.258	0.769	18.311	-0.093	18.275	0.87
18.432	-0.12	18.391	0.405	18.444	-0.405	18.408	0.184
18.565	-0.421	18.525	0.012	18.578	-0.154	18.542	-0.727
18.698	-0.365	18.658	-0.293	18.711	-0.247	18.675	-0.272
18.832	-0.077	18.792	0.012	18.845	-0.177	18.808	-0.078
18.965	-0.21	18.925	0.73	18.978	-0.501	18.942	-0.525

## Sheet: Fig3de_tr-RKerr_F_exp_raw
Delay (ps)	Y_theta_K 0.55 mJ/c^2 (urad)	Delay (ps)_1	Y_theta_K 0.83 mJ/c^2 (urad)	Delay (ps)_2	Y_theta_K 1.10 mJ/c^2 (urad)	Delay (ps)_3	Y_theta_K 1.65 mJ/c^2 (urad)
-1.048	-1.942	-1.088	-1.492	-1.035	-3.984	-1.071	-2.491
-0.915	-0.623	-0.955	-0.985	-0.902	-1.172	-0.938	-1.385
-0.781	2.565	-0.821	2.477	-0.768	5.156	-0.805	3.876
-0.648	1.975	-0.688	3.284	-0.635	2.516	-0.671	16.376
-0.514	-19.114	-0.555	-19.434	-0.502	-40.609	-0.538	4.468
-0.381	-72.216	-0.421	-100.925	-0.368	-140.076	-0.404	-89.441
-0.248	-132.362	-0.288	-188.68	-0.235	-251.641	-0.271	-226.749
-0.114	-273.421	-0.154	-353.793	-0.101	-528.956	-0.138	-369.66
0.019	-800.555	-0.021	-998.518	0.032	-1549.32	-0.004	-977.345
0.153	-1549.46	0.113	-2233.38	0.165	-2868.6	0.129	-2698.6
0.286	-1553.66	0.246	-2807.51	0.299	-2628.19	0.263	-4120.74
0.419	-570.514	0.379	-1480.32	0.432	-845.442	0.396	-2876.99
0.553	75.069	0.513	-169.401	0.566	204.329	0.53	-470.806
0.686	52.084	0.646	87.094	0.699	89.13	0.663	326.8
0.82	-27.611	0.78	-34.047	0.833	-71.672	0.796	98.825
0.953	-46.907	0.913	-90.871	0.966	-132.129	0.93	-83.704
1.087	-45.113	1.047	-108.646	1.099	-140.424	1.063	-150.21
1.22	-31.375	1.18	-91.621	1.233	-121.973	1.197	-144.594
1.353	-26.455	1.313	-79.271	1.366	-114.907	1.33	-115.797
1.487	-29.394	1.447	-83.277	1.5	-121.069	1.464	-116.105
1.62	-29.019	1.58	-83.628	1.633	-120.828	1.597	-119.068
1.754	-29.678	1.714	-84.886	1.767	-122.964	1.73	-117.724
1.887	-31.415	1.847	-87.862	1.9	-126.584	1.864	-120.645
2.021	-32.336	1.98	-89.539	2.033	-128.515	1.997	-124.697
2.154	-33.471	2.114	-91.769	2.167	-131.109	2.131	-129.157
2.287	-34.426	2.247	-93.41	2.3	-133.758	2.264	-130.564
2.421	-35.089	2.381	-94.324	2.434	-134.713	2.397	-134.327
2.554	-34.823	2.514	-95.095	2.567	-135.261	2.531	-133.898
2.688	-34.577	2.648	-94.636	2.7	-134.698	2.664	-133.996
2.821	-35.035	2.781	-94.216	2.834	-135.229	2.798	-133.532
2.955	-35.568	2.914	-95.36	2.967	-135.405	2.931	-134.004
3.088	-36.439	3.048	-97.125	3.101	-137.057	3.065	-135.517
3.221	-37.185	3.181	-98.445	3.234	-138.075	3.198	-138.29
3.355	-37.335	3.315	-99.134	3.368	-139.087	3.331	-141.098
3.488	-37.434	3.448	-99.249	3.501	-139.479	3.465	-141.622
3.622	-36.913	3.582	-99.039	3.634	-138.811	3.598	-141.555
3.755	-36.841	3.715	-98.688	3.768	-138.781	3.732	-140.465
3.888	-37.145	3.848	-98.187	3.901	-138.668	3.865	-139.238
4.022	-37.691	3.982	-98.256	4.035	-138.685	3.999	-139.147
4.155	-38.318	4.115	-99.509	4.168	-139.304	4.132	-140.403
4.289	-38.791	4.249	-100.745	4.302	-140.823	4.265	-141.988
4.422	-38.688	4.382	-100.704	4.435	-141.3	4.399	-142.31
4.556	-38.237	4.516	-99.788	4.568	-141.05	4.532	-143.396
4.689	-38.183	4.649	-100.338	4.702	-140.58	4.666	-142.905
4.822	-38.264	4.782	-99.96	4.835	-139.981	4.799	-140.598
4.956	-38.602	4.916	-99.209	4.969	-139.317	4.933	-140.932
5.089	-39.341	5.049	-100.143	5.102	-139.895	5.066	-141.443
5.223	-39.21	5.183	-100.78	5.236	-140.1	5.199	-142.009
5.356	-39.47	5.316	-101.291	5.369	-140.521	5.333	-142.086
5.49	-39.023	5.449	-100.547	5.502	-140.909	5.466	-142.385
5.623	-38.958	5.583	-100.653	5.636	-140.649	5.6	-143.882
5.756	-38.707	5.716	-100.786	5.769	-140.325	5.733	-143.997
5.89	-39.207	5.85	-99.77	5.903	-139.85	5.866	-142.149
6.023	-39.419	5.983	-99.947	6.036	-139.638	6	-142.379
6.157	-39.354	6.117	-100.423	6.169	-139.21	6.133	-141.499
6.29	-39.641	6.25	-100.855	6.303	-139.339	6.267	-142.398
6.424	-39.765	6.383	-100.848	6.436	-139.839	6.4	-141.601
6.557	-39.118	6.517	-100.868	6.57	-140.041	6.534	-142.413
6.69	-39.033	6.65	-100.834	6.703	-139.834	6.667	-143.142
6.824	-39.019	6.784	-100.548	6.837	-138.979	6.8	-142.74
6.957	-39.241	6.917	-98.807	6.97	-138.628	6.934	-141.075
7.091	-39.256	7.051	-98.483	7.103	-138.348	7.067	-140.246
7.224	-39.699	7.184	-99.335	7.237	-138.5	7.201	-140.347
7.357	-39.838	7.317	-99.318	7.37	-139.111	7.334	-141.118
7.491	-39.406	7.451	-99.426	7.504	-139.655	7.468	-141.95
7.624	-39.046	7.584	-99.229	7.637	-138.977	7.601	-142.312
7.758	-39.12	7.718	-99.736	7.771	-139.05	7.734	-142.207
7.891	-39.072	7.851	-99.167	7.904	-138.415	7.868	-140.69
8.025	-39.221	7.985	-98.264	8.037	-137.675	8.001	-138.59
8.158	-39.283	8.118	-98.628	8.171	-137.556	8.135	-139.237
8.291	-39.398	8.251	-97.229	8.304	-137.46	8.268	-140.043
8.425	-39.188	8.385	-98.155	8.438	-137.461	8.401	-139.06
8.558	-39.227	8.518	-98.647	8.571	-137.87	8.535	-140.529
8.692	-39.047	8.652	-98.446	8.705	-137.688	8.668	-139.002
8.825	-38.93	8.785	-98.591	8.838	-137.079	8.802	-138.809
8.959	-38.677	8.918	-98.003	8.971	-136.948	8.935	-138.76
9.092	-38.69	9.052	-97.402	9.105	-136.067	9.069	-138.32
9.225	-38.8	9.185	-96.801	9.238	-136.039	9.202	-137.817
9.359	-38.761	9.319	-97.358	9.372	-135.785	9.335	-137.201
9.492	-38.829	9.452	-97.227	9.505	-136.323	9.469	-137.608
9.626	-38.99	9.586	-97.665	9.638	-136.418	9.602	-138.278
9.759	-38.488	9.719	-97.057	9.772	-136.307	9.736	-138.183
9.892	-38.069	9.852	-97.165	9.905	-136.071	9.869	-137.472
10.026	-38.302	9.986	-96.604	10.039	-135.05	10.003	-137.884
10.159	-37.865	10.119	-96.503	10.172	-135.043	10.136	-136.666
10.293	-38.327	10.253	-96.247	10.306	-134.399	10.269	-136.475
10.426	-38.474	10.386	-95.69	10.439	-133.964	10.403	-136.121
10.56	-38.397	10.52	-95.821	10.572	-134.485	10.536	-135.826
10.693	-38.22	10.653	-95.995	10.706	-134.694	10.67	-135.798
10.826	-37.892	10.786	-96.029	10.839	-134.308	10.803	-135.208
10.96	-37.58	10.92	-95.293	10.973	-133.814	10.937	-134.901
11.093	-37.637	11.053	-95.124	11.106	-133.288	11.07	-134.906
11.227	-37.425	11.187	-94.803	11.24	-132.948	11.203	-134.15
11.36	-37.827	11.32	-94.677	11.373	-133.202	11.337	-135.76
11.494	-38.067	11.453	-94.67	11.506	-133.139	11.47	-134.196
11.627	-37.769	11.587	-94.001	11.64	-133.025	11.604	-133.686
11.76	-37.698	11.72	-94.326	11.773	-132.785	11.737	-133.889
11.894	-37.332	11.854	-94.286	11.907	-132.991	11.87	-134.059
12.027	-36.999	11.987	-93.889	12.04	-132.132	12.004	-133.278
12.161	-37.125	12.121	-93.185	12.173	-131.64	12.137	-132.99
12.294	-37.451	12.254	-93.047	12.307	-131.122	12.271	-132.691
12.428	-37.307	12.387	-93.057	12.44	-131.332	12.404	-131.878
12.561	-37.543	12.521	-93.186	12.574	-130.874	12.538	-133.227
12.694	-37.255	12.654	-93.757	12.707	-130.808	12.671	-132.359
12.828	-36.786	12.788	-93.511	12.841	-131.211	12.804	-132.019
12.961	-36.359	12.921	-92.861	12.974	-131.045	12.938	-132.803
13.095	-36.179	13.055	-92.736	13.107	-129.873	13.071	-131.102
13.228	-36.081	13.188	-92.3	13.241	-129.69	13.205	-131.879
13.361	-36.365	13.321	-91.983	13.374	-129.588	13.338	-131.688
13.495	-36.471	13.455	-92.145	13.508	-129.059	13.472	-133.08
13.628	-36.664	13.588	-92.112	13.641	-129.675	13.605	-132.432
13.762	-36.326	13.722	-92.475	13.775	-129.107	13.738	-130.505
13.895	-35.989	13.855	-91.995	13.908	-129.041	13.872	-131.026
14.029	-35.615	13.989	-91.524	14.041	-128.977	14.005	-131.053
14.162	-35.788	14.122	-90.831	14.175	-128.441	14.139	-131.101
14.295	-35.526	14.255	-90.727	14.308	-127.712	14.272	-129.573
14.429	-35.665	14.389	-90.642	14.442	-127.795	14.405	-131.365
14.562	-35.802	14.522	-91.237	14.575	-127.479	14.539	-130.936
14.696	-35.515	14.656	-91.406	14.709	-127.589	14.672	-131.189
14.829	-35.451	14.789	-91.005	14.842	-127.988	14.806	-129.923
14.963	-35.338	14.922	-90.995	14.975	-127.492	14.939	-129.414
15.096	-35.176	15.056	-90.167	15.109	-127.019	15.073	-128.241
15.229	-35.208	15.189	-90.012	15.242	-126.464	15.206	-128.096
15.363	-35.061	15.323	-90.225	15.376	-125.679	15.339	-126.885
15.496	-35.459	15.456	-89.638	15.509	-125.625	15.473	-127.558
15.63	-35.079	15.59	-89.678	15.642	-125.935	15.606	-127.54
15.763	-35.099	15.723	-89.233	15.776	-125.905	15.74	-128.641
15.896	-34.61	15.856	-89.155	15.909	-125.644	15.873	-127.275
16.03	-34.43	15.99	-88.364	16.043	-125.478	16.007	-126.37
16.163	-34.472	16.123	-88.99	16.176	-125.313	16.14	-127.784
16.297	-34.466	16.257	-87.631	16.31	-124.726	16.273	-126.885
16.43	-34.527	16.39	-88.066	16.443	-124.688	16.407	-126.093
16.564	-34.651	16.524	-88.028	16.576	-124.7	16.54	-125.947
16.697	-34.726	16.657	-88.25	16.71	-124.403	16.674	-125.866
16.83	-34.48	16.79	-88.422	16.843	-124.068	16.807	-126.04
16.964	-34.274	16.924	-88.304	16.977	-124.647	16.941	-124.768
17.097	-33.73	17.057	-88.333	17.11	-124.176	17.074	-123.56
17.231	-33.655	17.191	-87.842	17.244	-123.712	17.207	-124.08
17.364	-33.917	17.324	-87.522	17.377	-123.425	17.341	-123.486
17.498	-33.935	17.457	-87.63	17.51	-123.21	17.474	-124.018
17.631	-33.909	17.591	-86.714	17.644	-122.77	17.608	-124.122
17.764	-33.699	17.724	-86.62	17.777	-122.59	17.741	-125.008
17.898	-33.562	17.858	-86.673	17.911	-122.532	17.874	-123.226
18.031	-33.38	17.991	-86.495	18.044	-122.246	18.008	-123.185
18.165	-33.338	18.125	-85.894	18.177	-122.013	18.141	-122.178
18.298	-33.011	18.258	-85.276	18.311	-121.855	18.275	-121.86
18.432	-33.325	18.391	-85.465	18.444	-121.928	18.408	-122.288
18.565	-33.527	18.525	-85.683	18.578	-121.435	18.542	-122.942
18.698	-33.371	18.658	-85.812	18.711	-121.284	18.675	-122.231
18.832	-32.982	18.792	-85.332	18.845	-120.967	18.808	-121.784
18.965	-33.014	18.925	-84.438	18.978	-121.043	18.942	-121.979

## Sheet: Fig3de_tr-SHG_F_exp_bkgless
Delay (ps)	Y_SHG at 0.55 mJ/c^2 (arb.)	Y_SHG at 1.10 mJ/c^2 (arb.)	Y_SHG at 1.65 mJ/c^2 (arb.)	Y_SHG at 2.20 mJ/c^2 (arb.)
1.168	0.366	0.964	3.084	3.116
1.302	-0.266	-0.171	0.059	1.463
1.435	-0.712	-1.314	-2.698	-2.315
1.569	-0.782	-1.756	-4.777	-5.001
1.702	-0.358	-0.959	-4.202	-4.845
1.836	0.253	0.352	-1.232	-1.73
1.969	0.625	1.566	2.52	2.061
2.102	0.609	2.193	3.897	4.728
2.236	0.148	1.113	2.993	4.886
2.369	-0.378	-0.456	0.568	2.294
2.503	-0.634	-1.375	-1.871	-1.354
2.636	-0.438	-1.544	-3.223	-3.588
2.769	-0.076	-0.808	-2.636	-3.484
2.903	0.364	0.667	-0.512	-2.143
3.036	0.519	1.192	1.685	1.21
3.17	0.415	1.449	3.043	3.189
3.303	0.019	0.963	2.672	3.675
3.437	-0.385	-0.437	0.824	1.533
3.57	-0.478	-1.079	-1.338	-0.66
3.703	-0.275	-1.323	-2.573	-2.084
3.837	0.042	-0.456	-2.26	-2.928
3.97	0.362	0.516	-0.061	-1.227
4.104	0.448	1.02	1.528	0.888
4.237	0.248	0.979	2.605	2.085
4.371	-0.04	0.758	1.83	2.764
4.504	-0.349	-0.603	0.055	1.808
4.637	-0.363	-1.206	-1.616	-0.448
4.771	-0.201	-0.823	-2.535	-1.692
4.904	0.131	-0.311	-1.857	-2.379
5.038	0.299	0.789	-0.368	-1.322
5.171	0.395	1.055	1.077	0.7
5.304	0.195	0.722	1.685	2.101
5.438	-0.047	0.011	1.396	2.35
5.571	-0.354	-0.392	0.272	1.262
5.705	-0.332	-0.826	-1.22	-0.033
5.838	-0.106	-0.534	-2.023	-1.485
5.972	0.14	-0.144	-1.392	-1.653
6.105	0.411	0.512	-0.118	-0.638
6.238	0.346	0.927	1.376	0.863
6.372	0.155	0.773	1.671	1.78
6.505	-0.294	-0.125	1.525	2.009
6.639	-0.339	-0.609	-0.006	0.685
6.772	-0.27	-0.808	-1.203	-0.46
6.906	-0.018	-0.674	-1.576	-1.439
7.039	0.241	0.177	-0.452	-1.541
7.172	0.382	1.019	0.138	-0.833
7.306	0.265	0.813	1.077	0.397
7.439	-0.06	0.292	1.149	1.294
7.573	-0.278	-0.071	0.759	0.941
7.706	-0.277	-0.152	-0.388	0.851
7.84	-0.182	-0.599	-1.379	-0.16
7.973	0.07	-0.427	-1.475	-0.933
8.106	0.382	0.186	-0.63	-0.234
8.24	0.34	0.681	0.311	-0.074
8.373	0.038	0.999	1.161	0.697
8.507	-0.158	-0.013	0.725	1.066
8.64	-0.386	-0.4	0.532	0.893
8.773	-0.304	-0.653	-0.718	0.682
8.907	0.051	-0.683	-1.197	-0.73
9.04	0.201	0.062	-0.88	-0.944
9.174	0.304	0.717	-0.319	-0.472
9.307	0.22	0.686	0.65	-0.309
9.441	-0.151	0.521	1.393	0.503
9.574	-0.298	-0.292	0.701	0.475
9.707	-0.251	-0.642	0.028	-0.073
9.841	-0.101	-0.726	-0.759	-0.284
9.974	0.105	-0.773	-1.098	-1.066
10.108	0.285	0.041	-0.778	-0.972
10.241	0.34	0.502	0.179	-0.727
10.375	0.045	0.394	0.814	-0.195
10.508	-0.158	0.042	0.709	-0.121
10.641	-0.337	-0.238	-0.041	-0.093
10.775	-0.196	-0.745	-0.429	-0.257
10.908	-0.002	-0.492	-0.924	-0.334
11.042	0.19	-0.049	-0.848	-0.371
11.175	0.242	0.074	-0.289	-0.366
11.308	0.129	0.54	-0.086	-0.419
11.442	-0.106	-0.092	0.33	0.086
11.575	-0.2	0.115	0.853	0.308
11.709	-0.216	-0.654	0.044	0.267
11.842	-0.09	-0.782	-0.17	-0.119
11.976	0.089	-0.305	-0.78	-0.757
12.109	0.161	0.303	-0.469	-0.26
12.242	0.132	0.304	-0.202	-0.633
12.376	0.024	0.327	0.235	-0.101
12.509	-0.058	0.037	0.035	-0.291
12.643	-0.204	0.045	0.168	0.439
12.776	-0.174	-0.424	-0.223	0.184
12.91	-0.085	-0.459	-0.615	0.231
13.043	0.084	0.048	-0.547	0.029
13.176	0.199	-0.077	-0.341	-0.329
13.31	0.113	0.358	-0.191	-0.085
13.443	0.035	0.286	0.098	0.047
13.577	-0.081	0.301	0.293	0.173
13.71	-0.137	-0.128	0.113	-0.182
13.844	-0.117	-0.314	-0.313	-0.198
13.977	0.007	-0.202	-0.396	-0.432
14.11	0.064	-0.31	-0.489	-0.479
14.244	0.097	0.302	-0.199	-0.543
14.377	0.026	0.246	0.454	-0.368
14.511	-0.063	0.183	-0.135	-0.208
14.644	-0.085	-0.153	0.011	0.037
14.777	-0.041	-0.34	0.49	0.358
14.911	-0.082	-0.12	0.039	0.181
15.044	0.046	-0.159	-0.145	-0.098
15.178	0.096	-0.158	0.091	0.261
15.311	0.141	0.402	-0.26	-0.031
15.445	0.047	0.137	-0.022	-0.067
15.578	-0.097	0.221	0.624	0.409
15.711	-0.181	0.075	0.454	0.124
15.845	-0.136	-0.347	-0.188	-0.066
15.978	-0.056	-0.421	0.124	0.122
16.112	0.143	-0.232	-0.196	0.152
16.245	0.119	0.023	-0.402	0.037
16.379	0.045	0.292	-0.295	-0.071
16.512	-0.001	0.004	-0.358	0.07
16.645	-0.111	0.195	0.08	0.459
16.779	-0.126	0.002	-0.201	0.072
16.912	-0.056	-0.276	0.225	-0.135
17.046	0.027	-0.4	0.114	0.188
17.179	0.077	-0.054	-0.079	-0.436
17.312	0.112	0.223	0.109	0.22
17.446	0.151	0.178	0.175	-0.024
17.579	-0.052	0.195	0.46	0.188
17.713	-0.137	0.025	0.158	0.438
17.846	-0.147	0.14	0.01	0.256
17.98	-0.032	-0.027	0.107	-0.055
18.113	0.119	-0.255	-0.034	0.039
18.246	0.096	-0.043	0.031	0.294
18.38	0.104	0.305	-0.1	0.44
18.513	0.03	0.095	0.048	-0.152
18.647	-0.033	0.072	0.249	-0.509
18.78	-0.044	-0.078	0.216	-0.019
18.914	-0.041	-0.063	-0.015	0.199

## Sheet: Fig3de_tr-SHG_F_exp_raw
Delay (ps)	Y_SHG at 0.55 mJ/c^2 (arb.)	Y_SHG at 1.10 mJ/c^2 (arb.)	Y_SHG at 1.65 mJ/c^2 (arb.)	Y_SHG at 2.20 mJ/c^2 (arb.)
-1.767	0.001	0.139	0.116	0.327
-1.633	-0.028	0.219	-0.124	0.397
-1.5	-0.02	0.316	0.803	0.387
-1.367	0.05	0.272	-0.243	0.236
-1.233	0.029	0.014	-0.045	-0.44
-1.1	-0.026	-0.316	-0.139	-0.155
-0.966	-0.002	-0.07	0.131	0.228
-0.833	-0.005	-0.574	-0.498	-0.981
-0.7	-0.025	-0.448	0.066	-0.638
-0.566	-0.013	-0.869	-0.735	-0.967
-0.433	0.007	-1.001	-0.887	-1.111
-0.299	-0.029	-1.822	-1.354	-1.372
-0.166	-0.854	-2.921	-3.366	-3.945
-0.032	-4.548	-9.873	-14.85	-14.635
0.101	-7.533	-19.027	-29.014	-33.525
0.234	-6.229	-17.735	-29.822	-38.818
0.368	-5.156	-10.935	-20.851	-29.424
0.501	-4.435	-8.665	-19.525	-27.029
0.635	-2.564	-6.402	-15.712	-24.032
0.768	-1.678	-3.978	-11.364	-19.152
0.902	-0.994	-2.539	-7.865	-13.525
1.035	-0.844	-1.263	-5.322	-9.818
1.168	-1.224	-1.676	-5.62	-9.673
1.302	-1.873	-3.398	-9	-13.244
1.435	-2.337	-4.763	-12.034	-17.889
1.569	-2.424	-5.297	-14.329	-20.953
1.702	-2.017	-4.545	-13.923	-20.947
1.836	-1.424	-3.263	-11.084	-17.876
1.969	-1.068	-2.072	-7.435	-14.08
2.102	-1.102	-1.464	-6.136	-11.384
2.236	-1.579	-2.563	-7.102	-11.187
2.369	-2.122	-4.151	-9.574	-13.737
2.503	-2.395	-5.088	-12.05	-17.339
2.636	-2.215	-5.274	-13.43	-19.527
2.769	-1.87	-4.554	-12.864	-19.378
2.903	-1.446	-3.096	-10.756	-17.991
3.036	-1.307	-2.588	-8.571	-14.592
3.17	-1.426	-2.347	-7.221	-12.568
3.303	-1.838	-2.848	-7.598	-12.038
3.437	-2.259	-4.264	-9.45	-14.136
3.57	-2.367	-4.92	-11.614	-16.285
3.703	-2.178	-5.18	-12.851	-17.666
3.837	-1.877	-4.327	-12.538	-18.467
3.97	-1.572	-3.369	-10.339	-16.723
4.104	-1.5	-2.878	-8.748	-14.566
4.237	-1.715	-2.933	-7.67	-13.327
4.371	-2.018	-3.167	-8.444	-12.607
4.504	-2.341	-4.541	-10.216	-13.522
4.637	-2.369	-5.157	-11.885	-15.737
4.771	-2.221	-4.787	-12.801	-16.941
4.904	-1.903	-4.287	-12.121	-17.588
5.038	-1.748	-3.198	-10.629	-16.491
5.171	-1.665	-2.944	-9.181	-14.43
5.304	-1.878	-3.289	-8.57	-12.99
5.438	-2.133	-4.011	-8.857	-12.703
5.571	-2.453	-4.425	-9.977	-13.753
5.705	-2.443	-4.87	-11.466	-15.011
5.838	-2.23	-4.588	-12.266	-16.425
5.972	-1.996	-4.209	-11.632	-16.556
6.105	-1.737	-3.563	-10.355	-15.504
6.238	-1.813	-3.157	-8.858	-13.967
6.372	-2.016	-3.321	-8.559	-13.014
6.505	-2.477	-4.229	-8.703	-12.749
6.639	-2.533	-4.722	-10.23	-14.038
6.772	-2.475	-4.93	-11.424	-15.148
6.906	-2.234	-4.805	-11.794	-16.092
7.039	-1.986	-3.963	-10.667	-16.159
7.172	-1.855	-3.13	-10.074	-15.417
7.306	-1.983	-3.344	-9.132	-14.154
7.439	-2.319	-3.873	-9.057	-13.224
7.573	-2.547	-4.245	-9.444	-13.544
7.706	-2.555	-4.333	-10.587	-13.601
7.84	-2.469	-4.788	-11.575	-14.579
7.973	-2.227	-4.624	-11.668	-15.319
8.106	-1.924	-4.017	-10.82	-14.588
8.24	-1.976	-3.53	-9.876	-14.397
8.373	-2.286	-3.219	-9.023	-13.595
8.507	-2.492	-4.238	-9.456	-13.194
8.64	-2.729	-4.632	-9.645	-13.337
8.773	-2.655	-4.892	-10.892	-13.517
8.907	-2.308	-4.928	-11.368	-14.899
9.04	-2.167	-4.189	-11.048	-15.083
9.174	-2.072	-3.541	-10.484	-14.581
9.307	-2.164	-3.578	-9.511	-14.39
9.441	-2.542	-3.749	-8.765	-13.548
9.574	-2.697	-4.568	-9.454	-13.547
9.707	-2.658	-4.924	-10.124	-14.067
9.841	-2.516	-5.013	-10.908	-14.249
9.974	-2.316	-5.066	-11.244	-15.004
10.108	-2.144	-4.257	-10.92	-14.881
10.241	-2.096	-3.802	-9.961	-14.609
10.375	-2.397	-3.915	-9.322	-14.05
10.508	-2.607	-4.271	-9.424	-13.949
10.641	-2.792	-4.557	-10.171	-13.894
10.775	-2.658	-5.069	-10.556	-14.032
10.908	-2.471	-4.821	-11.048	-14.083
11.042	-2.285	-4.382	-10.969	-14.093
11.175	-2.239	-4.263	-10.406	-14.062
11.308	-2.358	-3.803	-10.2	-14.09
11.442	-2.599	-4.439	-9.781	-13.56
11.575	-2.698	-4.236	-9.255	-13.312
11.709	-2.72	-5.009	-10.061	-13.329
11.842	-2.6	-5.141	-10.271	-13.69
11.976	-2.426	-4.668	-10.879	-14.303
12.109	-2.359	-4.064	-10.565	-13.783
12.242	-2.394	-4.067	-10.294	-14.132
12.376	-2.507	-4.048	-9.854	-13.576
12.509	-2.593	-4.341	-10.051	-13.743
12.643	-2.744	-4.338	-9.915	-12.989
12.776	-2.72	-4.81	-10.303	-13.221
12.91	-2.635	-4.848	-10.691	-13.151
13.043	-2.47	-4.345	-10.62	-13.33
13.176	-2.36	-4.474	-10.411	-13.666
13.31	-2.45	-4.042	-10.258	-13.4
13.443	-2.532	-4.117	-9.966	-13.246
13.577	-2.653	-4.105	-9.768	-13.098
13.71	-2.714	-4.537	-9.944	-13.431
13.844	-2.697	-4.726	-10.368	-13.426
13.977	-2.577	-4.617	-10.447	-13.638
14.11	-2.524	-4.728	-10.537	-13.664
14.244	-2.494	-4.119	-10.244	-13.708
14.377	-2.569	-4.178	-9.588	-13.512
14.511	-2.663	-4.243	-10.174	-13.331
14.644	-2.688	-4.582	-10.025	-13.066
14.777	-2.648	-4.772	-9.542	-12.725
14.911	-2.692	-4.554	-9.991	-12.882
15.044	-2.567	-4.595	-10.171	-13.142
15.178	-2.52	-4.597	-9.932	-12.763
15.311	-2.478	-4.04	-10.279	-13.036
15.445	-2.576	-4.307	-10.039	-13.052
15.578	-2.723	-4.225	-9.39	-12.557
15.711	-2.809	-4.373	-9.556	-12.824
15.845	-2.768	-4.798	-10.196	-12.995
15.978	-2.691	-4.874	-9.881	-12.789
16.112	-2.495	-4.687	-10.197	-12.741
16.245	-2.521	-4.434	-10.4	-12.838
16.379	-2.597	-4.168	-10.29	-12.927
16.512	-2.646	-4.457	-10.35	-12.769
16.645	-2.759	-4.268	-9.908	-12.362
16.779	-2.777	-4.463	-10.186	-12.731
16.912	-2.708	-4.743	-9.757	-12.921
17.046	-2.628	-4.868	-9.865	-12.581
17.179	-2.581	-4.525	-10.055	-13.188
17.312	-2.548	-4.25	-9.863	-12.515
17.446	-2.512	-4.296	-9.795	-12.742
17.579	-2.717	-4.281	-9.506	-12.514
17.713	-2.804	-4.453	-9.805	-12.248
17.846	-2.816	-4.339	-9.95	-12.414
17.98	-2.703	-4.508	-9.85	-12.709
18.113	-2.554	-4.738	-9.988	-12.599
18.246	-2.579	-4.527	-9.92	-12.327
18.38	-2.573	-4.18	-10.047	-12.166
18.513	-2.649	-4.392	-9.896	-12.742
18.647	-2.713	-4.416	-9.693	-13.084
18.78	-2.726	-4.567	-9.723	-12.579
18.914	-2.725	-4.554	-9.95	-12.346

## Sheet: Fig3de_tr-RKerr_F_fit_param
Fluence (mJ/cm^2)	Amplitude (urad)	Margin of Error (urad, 95% Conf.)	Decay Rate (ps^-1)	Margin of Error (ps^-1, 95% Conf.)	Energy (meV)	Margin of Error (meV, 95% Conf.)	Phase (pi rad)	Margin of Error (pi rad, 95% Conf.)
0.551	0.702	0.187	0.079	0.033	0.971	0.005	0.645	0.086
0.826	1.748	0.529	0.159	0.055	0.951	0.009	0.645	0.102
1.101	1.678	0.337	0.132	0.036	0.95	0.006	0.506	0.068
1.652	3.9	0.978	0.206	0.062	0.942	0.01	0.525	0.084

## Sheet: Fig3de_tr-SHG_F_fit_param
Fluence (mJ/cm^2)	Amplitude (arb.)	Margin of Error (arb., 95% Conf.)	Decay Rate (ps^-1)	Margin of Error (ps^-1, 95% Conf.)	Energy (meV)	Margin of Error (meV, 95% Conf.)	Phase (pi rad)	Margin of Error (pi rad, 95% Conf.)
0.551	0.808	0.057	0.116	0.011	0.978	0.002	-0.008	0.022
1.101	2.212	0.212	0.136	0.016	0.966	0.003	-0.049	0.03
1.652	5.886	0.456	0.201	0.018	0.946	0.003	-0.064	0.024
2.202	7.523	0.672	0.246	0.024	0.93	0.004	-0.06	0.029
