# Supplementary material for: Giant chiral magnetoelectric oscillations in a van der Waals multiferroic
Source: Nature. 2024 Jul 17;632(8024):273–9. doi: 10.1038/s41586-024-07678-5 (PMC11306099; doi:10.1038/s41586-024-07678-5)
Supplement: Supplementary file 6 — Source Data Fig. 4 [file 41586_2024_7678_MOESM6_ESM.xlsx]

## Sheet: Fig4a_Delta_P_kappa_tt_exp
Delay (ps)	Delta P_kappa (10^-16 C/m)
2.622	-0.378
2.689	-0.509
2.756	-0.548
2.822	-0.545
2.889	-0.436
2.956	-0.262
3.022	-0.013
3.089	0.243
3.156	0.458
3.222	0.621
3.289	0.645
3.356	0.581
3.423	0.384
3.489	0.144
3.556	-0.139
3.623	-0.419
3.689	-0.612
3.756	-0.722
3.823	-0.703
3.89	-0.639
3.956	-0.45
4.023	-0.179
4.09	0.11
4.156	0.332
4.223	0.45
4.29	0.528
4.357	0.541
4.423	0.53
4.49	0.44
4.557	0.296
4.623	0.063
4.69	-0.205
4.757	-0.439
4.824	-0.602
4.89	-0.593
4.957	-0.48
5.024	-0.259
5.09	-0.032
5.157	0.155
5.224	0.294
5.291	0.36
5.357	0.398
5.424	0.388
5.491	0.359
5.557	0.266
5.624	0.128
5.691	-0.043
5.758	-0.201
5.824	-0.309
5.891	-0.379
5.958	-0.374
6.024	-0.331
6.091	-0.233
6.158	-0.117
6.224	0.016
6.291	0.148
6.358	0.296
6.425	0.461
6.491	0.529
6.558	0.484
6.625	0.319
6.691	0.147
6.758	-0.047
6.825	-0.255
6.892	-0.396
6.958	-0.458
7.025	-0.391

## Sheet: Fig4a_Delta_M_kappa_tt_exp
Delay (ps)	Delta M_kappa (10^-8 A)
2.264	0.267
2.331	0.6
2.397	0.753
2.464	0.66
2.531	0.394
2.598	0.143
2.664	-0.061
2.731	-0.275
2.798	-0.485
2.864	-0.623
2.931	-0.663
2.998	-0.609
3.065	-0.459
3.131	-0.207
3.198	0.123
3.265	0.457
3.331	0.688
3.398	0.769
3.465	0.735
3.532	0.648
3.598	0.516
3.665	0.318
3.732	0.065
3.798	-0.193
3.865	-0.403
3.932	-0.525
3.999	-0.538
4.065	-0.445
4.132	-0.268
4.199	-0.069
4.265	0.073
4.332	0.14
4.399	0.194
4.466	0.29
4.532	0.385
4.599	0.367
4.666	0.166
4.732	-0.151
4.799	-0.414
4.866	-0.502
4.933	-0.451
4.999	-0.367
5.066	-0.293
5.133	-0.219
5.199	-0.157
5.266	-0.125
5.333	-0.118
5.399	-0.089
5.466	0.016
5.533	0.202
5.6	0.401
5.666	0.499
5.733	0.415
5.8	0.204
5.866	0.03
5.933	-0.022
6	-0.036
6.067	-0.096
6.133	-0.127
6.2	-0.06
6.267	0.013
6.333	-0.004
6.4	-0.046
6.467	0.01
6.534	0.161
6.6	0.317
6.667	0.412
6.734	0.418
6.8	0.318
6.867	0.13
6.934	-0.074
7.001	-0.223

## Sheet: Fig4a_Delta_P_kappa_theory
Delay (ps)	Delta P_kappa (10^-16 C/m)
0	1.472
0.01	1.467
0.02	1.457
0.03	1.442
0.04	1.422
0.05	1.398
0.06	1.369
0.07	1.335
0.08	1.297
0.09	1.254
0.1	1.208
0.11	1.157
0.12	1.102
0.13	1.044
0.14	0.983
0.15	0.918
0.16	0.851
0.17	0.781
0.18	0.708
0.19	0.633
0.2	0.556
0.21	0.478
0.22	0.398
0.23	0.317
0.24	0.235
0.25	0.153
0.26	0.071
0.27	-0.012
0.28	-0.094
0.29	-0.176
0.3	-0.257
0.31	-0.336
0.32	-0.414
0.33	-0.491
0.34	-0.566
0.35	-0.638
0.36	-0.708
0.37	-0.776
0.38	-0.84
0.39	-0.902
0.4	-0.96
0.41	-1.015
0.42	-1.066
0.43	-1.113
0.44	-1.156
0.45	-1.195
0.46	-1.231
0.47	-1.261
0.48	-1.288
0.49	-1.309
0.501	-1.327
0.511	-1.339
0.521	-1.347
0.531	-1.351
0.541	-1.35
0.551	-1.344
0.561	-1.333
0.571	-1.319
0.581	-1.299
0.591	-1.275
0.601	-1.247
0.611	-1.215
0.621	-1.179
0.631	-1.139
0.641	-1.095
0.651	-1.047
0.661	-0.996
0.671	-0.942
0.681	-0.885
0.691	-0.825
0.701	-0.762
0.711	-0.697
0.721	-0.63
0.731	-0.561
0.741	-0.49
0.751	-0.417
0.761	-0.344
0.771	-0.269
0.781	-0.194
0.791	-0.119
0.801	-0.043
0.811	0.033
0.821	0.108
0.831	0.183
0.841	0.257
0.851	0.33
0.861	0.401
0.871	0.471
0.881	0.539
0.891	0.604
0.901	0.668
0.911	0.729
0.921	0.788
0.931	0.843
0.941	0.896
0.951	0.945
0.961	0.991
0.971	1.033
0.981	1.072
0.991	1.107
1.001	1.138
1.011	1.165
1.021	1.188
1.031	1.206
1.041	1.221
1.051	1.231
1.061	1.238
1.071	1.24
1.081	1.237
1.091	1.231
1.101	1.22
1.111	1.205
1.121	1.186
1.131	1.163
1.141	1.136
1.151	1.106
1.161	1.071
1.171	1.034
1.181	0.992
1.191	0.948
1.201	0.9
1.211	0.85
1.221	0.796
1.231	0.74
1.241	0.682
1.251	0.622
1.261	0.56
1.271	0.496
1.281	0.43
1.291	0.363
1.301	0.296
1.311	0.227
1.321	0.158
1.331	0.089
1.341	0.019
1.351	-0.05
1.361	-0.119
1.371	-0.188
1.381	-0.255
1.391	-0.321
1.401	-0.387
1.411	-0.45
1.421	-0.512
1.431	-0.572
1.441	-0.63
1.451	-0.685
1.461	-0.738
1.471	-0.788
1.481	-0.835
1.491	-0.88
1.502	-0.921
1.512	-0.959
1.522	-0.993
1.532	-1.024
1.542	-1.051
1.552	-1.075
1.562	-1.095
1.572	-1.111
1.582	-1.124
1.592	-1.132
1.602	-1.137
1.612	-1.137
1.622	-1.134
1.632	-1.127
1.642	-1.116
1.652	-1.101
1.662	-1.083
1.672	-1.061
1.682	-1.035
1.692	-1.006
1.702	-0.973
1.712	-0.938
1.722	-0.899
1.732	-0.857
1.742	-0.813
1.752	-0.766
1.762	-0.716
1.772	-0.664
1.782	-0.61
1.792	-0.554
1.802	-0.497
1.812	-0.437
1.822	-0.377
1.832	-0.316
1.842	-0.253
1.852	-0.19
1.862	-0.126
1.872	-0.063
1.882	0.001
1.892	0.065
1.902	0.128
1.912	0.19
1.922	0.252
1.932	0.312
1.942	0.372
1.952	0.43
1.962	0.486
1.972	0.54
1.982	0.593
1.992	0.643
2.002	0.691
2.012	0.736
2.022	0.778
2.032	0.818
2.042	0.855
2.052	0.889
2.062	0.92
2.072	0.947
2.082	0.971
2.092	0.992
2.102	1.01
2.112	1.023
2.122	1.034
2.132	1.04
2.142	1.043
2.152	1.043
2.162	1.039
2.172	1.031
2.182	1.02
2.192	1.006
2.202	0.988
2.212	0.967
2.222	0.942
2.232	0.915
2.242	0.884
2.252	0.85
2.262	0.814
2.272	0.775
2.282	0.733
2.292	0.69
2.302	0.643
2.312	0.595
2.322	0.545
2.332	0.493
2.342	0.44
2.352	0.385
2.362	0.33
2.372	0.273
2.382	0.215
2.392	0.157
2.402	0.099
2.412	0.041
2.422	-0.018
2.432	-0.076
2.442	-0.134
2.452	-0.191
2.462	-0.247
2.472	-0.303
2.482	-0.357
2.492	-0.409
2.503	-0.46
2.513	-0.51
2.523	-0.557
2.533	-0.603
2.543	-0.646
2.553	-0.687
2.563	-0.725
2.573	-0.761
2.583	-0.794
2.593	-0.824
2.603	-0.852
2.613	-0.876
2.623	-0.897
2.633	-0.915
2.643	-0.93
2.653	-0.942
2.663	-0.951
2.673	-0.956
2.683	-0.958
2.693	-0.956
2.703	-0.952
2.713	-0.944
2.723	-0.933
2.733	-0.918
2.743	-0.901
2.753	-0.881
2.763	-0.857
2.773	-0.831
2.783	-0.802
2.793	-0.771
2.803	-0.737
2.813	-0.7
2.823	-0.662
2.833	-0.621
2.843	-0.578
2.853	-0.533
2.863	-0.487
2.873	-0.439
2.883	-0.389
2.893	-0.339
2.903	-0.287
2.913	-0.235
2.923	-0.182
2.933	-0.129
2.943	-0.075
2.953	-0.022
2.963	0.032
2.973	0.085
2.983	0.138
2.993	0.19
3.003	0.242
3.013	0.292
3.023	0.341
3.033	0.389
3.043	0.436
3.053	0.481
3.063	0.524
3.073	0.565
3.083	0.604
3.093	0.641
3.103	0.675
3.113	0.707
3.123	0.737
3.133	0.764
3.143	0.788
3.153	0.81
3.163	0.828
3.173	0.844
3.183	0.857
3.193	0.867
3.203	0.874
3.213	0.878
3.223	0.879
3.233	0.876
3.243	0.871
3.253	0.863
3.263	0.852
3.273	0.838
3.283	0.822
3.293	0.802
3.303	0.78
3.313	0.755
3.323	0.728
3.333	0.698
3.343	0.667
3.353	0.632
3.363	0.596
3.373	0.558
3.383	0.518
3.393	0.477
3.403	0.434
3.413	0.389
3.423	0.344
3.433	0.297
3.443	0.25
3.453	0.202
3.463	0.153
3.473	0.104
3.483	0.055
3.493	0.006
3.504	-0.044
3.514	-0.092
3.524	-0.141
3.534	-0.188
3.544	-0.235
3.554	-0.281
3.564	-0.326
3.574	-0.37
3.584	-0.412
3.594	-0.453
3.604	-0.492
3.614	-0.529
3.624	-0.564
3.634	-0.597
3.644	-0.628
3.654	-0.657
3.664	-0.684
3.674	-0.708
3.684	-0.729
3.694	-0.748
3.704	-0.765
3.714	-0.778
3.724	-0.789
3.734	-0.798
3.744	-0.803
3.754	-0.806
3.764	-0.806
3.774	-0.803
3.784	-0.798
3.794	-0.789
3.804	-0.779
3.814	-0.765
3.824	-0.749
3.834	-0.73
3.844	-0.709
3.854	-0.686
3.864	-0.66
3.874	-0.633
3.884	-0.603
3.894	-0.571
3.904	-0.537
3.914	-0.502
3.924	-0.465
3.934	-0.426
3.944	-0.386
3.954	-0.345
3.964	-0.303
3.974	-0.26
3.984	-0.217
3.994	-0.172
4.004	-0.127
4.014	-0.082
4.024	-0.037
4.034	0.008
4.044	0.053
4.054	0.098
4.064	0.142
4.074	0.186
4.084	0.228
4.094	0.27
4.104	0.311
4.114	0.351
4.124	0.389
4.134	0.426
4.144	0.461
4.154	0.495
4.164	0.527
4.174	0.557
4.184	0.584
4.194	0.61
4.204	0.634
4.214	0.655
4.224	0.674
4.234	0.691
4.244	0.706
4.254	0.717
4.264	0.727
4.274	0.734
4.284	0.738
4.294	0.74
4.304	0.739
4.314	0.736
4.324	0.73
4.334	0.722
4.344	0.711
4.354	0.698
4.364	0.683
4.374	0.665
4.384	0.645
4.394	0.623
4.404	0.599
4.414	0.573
4.424	0.545
4.434	0.515
4.444	0.484
4.454	0.451
4.464	0.416
4.474	0.381
4.484	0.344
4.494	0.306
4.505	0.267
4.515	0.227
4.525	0.187
4.535	0.146
4.545	0.105
4.555	0.064
4.565	0.022
4.575	-0.019
4.585	-0.061
4.595	-0.101
4.605	-0.142
4.615	-0.182
4.625	-0.221
4.635	-0.259
4.645	-0.296
4.655	-0.332
4.665	-0.367
4.675	-0.4
4.685	-0.432
4.695	-0.463
4.705	-0.491
4.715	-0.518
4.725	-0.543
4.735	-0.566
4.745	-0.588
4.755	-0.607
4.765	-0.624
4.775	-0.638
4.785	-0.651
4.795	-0.661
4.805	-0.669
4.815	-0.675
4.825	-0.678
4.835	-0.679
4.845	-0.677
4.855	-0.674
4.865	-0.668
4.875	-0.66
4.885	-0.649
4.895	-0.637
4.905	-0.622
4.915	-0.605
4.925	-0.586
4.935	-0.565
4.945	-0.543
4.955	-0.518
4.965	-0.492
4.975	-0.464
4.985	-0.435
4.995	-0.404
5.005	-0.373
5.015	-0.34
5.025	-0.305
5.035	-0.27
5.045	-0.234
5.055	-0.198
5.065	-0.161
5.075	-0.123
5.085	-0.085
5.095	-0.047
5.105	-0.009
5.115	0.029
5.125	0.067
5.135	0.104
5.145	0.141
5.155	0.177
5.165	0.213
5.175	0.248
5.185	0.281
5.195	0.314
5.205	0.346
5.215	0.376
5.225	0.405
5.235	0.432
5.245	0.458
5.255	0.482
5.265	0.505
5.275	0.526
5.285	0.544
5.295	0.561
5.305	0.576
5.315	0.589
5.325	0.6
5.335	0.609
5.345	0.616
5.355	0.62
5.365	0.622
5.375	0.623
5.385	0.621
5.395	0.617
5.405	0.611
5.415	0.603
5.425	0.593
5.435	0.58
5.445	0.566
5.455	0.55
5.465	0.532
5.475	0.513
5.485	0.492
5.495	0.469
5.506	0.444
5.516	0.418
5.526	0.391
5.536	0.363
5.546	0.333
5.556	0.303
5.566	0.271
5.576	0.239
5.586	0.205
5.596	0.172
5.606	0.138
5.616	0.103
5.626	0.068
5.636	0.033
5.646	-0.002
5.656	-0.036
5.666	-0.071
5.676	-0.105
5.686	-0.139
5.696	-0.172
5.706	-0.205
5.716	-0.236
5.726	-0.267
5.736	-0.297
5.746	-0.325
5.756	-0.353
5.766	-0.379
5.776	-0.404
5.786	-0.427
5.796	-0.449
5.806	-0.469
5.816	-0.487
5.826	-0.504
5.836	-0.519
5.846	-0.532
5.856	-0.544
5.866	-0.553
5.876	-0.561
5.886	-0.566
5.896	-0.57
5.906	-0.571
5.916	-0.571
5.926	-0.569
5.936	-0.565
5.946	-0.559
5.956	-0.551
5.966	-0.541
5.976	-0.529
5.986	-0.516
5.996	-0.5
6.006	-0.484
6.016	-0.465
6.026	-0.445
6.036	-0.424
6.046	-0.401
6.056	-0.377
6.066	-0.352
6.076	-0.325
6.086	-0.298
6.096	-0.269
6.106	-0.24
6.116	-0.21
6.126	-0.18
6.136	-0.148
6.146	-0.117
6.156	-0.085
6.166	-0.053
6.176	-0.021
6.186	0.011
6.196	0.043
6.206	0.074
6.216	0.106
6.226	0.136
6.236	0.167
6.246	0.196
6.256	0.225
6.266	0.253
6.276	0.28
6.286	0.306
6.296	0.331
6.306	0.354
6.316	0.377
6.326	0.398
6.336	0.417
6.346	0.435
6.356	0.452
6.366	0.467
6.376	0.48
6.386	0.492
6.396	0.502
6.406	0.51
6.416	0.516
6.426	0.521
6.436	0.523
6.446	0.524
6.456	0.524
6.466	0.521
6.476	0.517
6.486	0.511
6.496	0.503
6.507	0.493
6.517	0.482
6.527	0.469
6.537	0.455
6.547	0.439
6.557	0.422
6.567	0.403
6.577	0.383
6.587	0.362
6.597	0.339
6.607	0.316
6.617	0.291
6.627	0.266
6.637	0.239
6.647	0.212
6.657	0.185
6.667	0.157
6.677	0.128
6.687	0.099
6.697	0.07
6.707	0.04
6.717	0.011
6.727	-0.018
6.737	-0.048
6.747	-0.077
6.757	-0.105
6.767	-0.133
6.777	-0.161
6.787	-0.188
6.797	-0.214
6.807	-0.239
6.817	-0.264
6.827	-0.288
6.837	-0.31
6.847	-0.331
6.857	-0.351
6.867	-0.37
6.877	-0.388
6.887	-0.404
6.897	-0.419
6.907	-0.432
6.917	-0.444
6.927	-0.454
6.937	-0.463
6.947	-0.47
6.957	-0.475
6.967	-0.479
6.977	-0.481
6.987	-0.481
6.997	-0.48
7.007	-0.477
7.017	-0.473
7.027	-0.467
7.037	-0.459
7.047	-0.45
7.057	-0.439
7.067	-0.427
7.077	-0.413
7.087	-0.398
7.097	-0.382
7.107	-0.364
7.117	-0.346
7.127	-0.326
7.137	-0.305
7.147	-0.283
7.157	-0.26
7.167	-0.237
7.177	-0.212
7.187	-0.188
7.197	-0.162

## Sheet: Fig4a_Delta_M_kappa_theory
Delay (ps)	Delta M_kappa (10^-8 A)
0	0
0.01	0.072
0.02	0.144
0.03	0.215
0.04	0.285
0.05	0.353
0.06	0.421
0.07	0.486
0.08	0.55
0.09	0.612
0.1	0.671
0.11	0.728
0.12	0.782
0.13	0.834
0.14	0.882
0.15	0.928
0.16	0.969
0.17	1.008
0.18	1.043
0.19	1.074
0.2	1.102
0.21	1.125
0.22	1.145
0.23	1.161
0.24	1.172
0.25	1.18
0.26	1.184
0.27	1.183
0.28	1.179
0.29	1.17
0.3	1.158
0.31	1.141
0.32	1.121
0.33	1.097
0.34	1.069
0.35	1.038
0.36	1.003
0.37	0.965
0.38	0.924
0.39	0.88
0.4	0.833
0.41	0.783
0.42	0.731
0.43	0.676
0.44	0.619
0.45	0.561
0.46	0.5
0.47	0.438
0.48	0.375
0.49	0.311
0.501	0.246
0.511	0.18
0.521	0.113
0.531	0.047
0.541	-0.019
0.551	-0.085
0.561	-0.151
0.571	-0.216
0.581	-0.28
0.591	-0.342
0.601	-0.404
0.611	-0.463
0.621	-0.521
0.631	-0.577
0.641	-0.631
0.651	-0.683
0.661	-0.732
0.671	-0.778
0.681	-0.822
0.691	-0.863
0.701	-0.9
0.711	-0.935
0.721	-0.966
0.731	-0.993
0.741	-1.017
0.751	-1.038
0.761	-1.055
0.771	-1.068
0.781	-1.078
0.791	-1.084
0.801	-1.086
0.811	-1.085
0.821	-1.08
0.831	-1.071
0.841	-1.058
0.851	-1.042
0.861	-1.023
0.871	-0.999
0.881	-0.973
0.891	-0.944
0.901	-0.911
0.911	-0.875
0.921	-0.836
0.931	-0.795
0.941	-0.751
0.951	-0.705
0.961	-0.656
0.971	-0.605
0.981	-0.553
0.991	-0.498
1.001	-0.443
1.011	-0.385
1.021	-0.327
1.031	-0.268
1.041	-0.208
1.051	-0.147
1.061	-0.086
1.071	-0.026
1.081	0.035
1.091	0.096
1.101	0.156
1.111	0.215
1.121	0.273
1.131	0.331
1.141	0.386
1.151	0.441
1.161	0.494
1.171	0.544
1.181	0.593
1.191	0.64
1.201	0.684
1.211	0.726
1.221	0.765
1.231	0.802
1.241	0.835
1.251	0.866
1.261	0.894
1.271	0.918
1.281	0.939
1.291	0.957
1.301	0.972
1.311	0.983
1.321	0.991
1.331	0.996
1.341	0.997
1.351	0.994
1.361	0.989
1.371	0.979
1.381	0.967
1.391	0.951
1.401	0.932
1.411	0.91
1.421	0.885
1.431	0.857
1.441	0.826
1.451	0.793
1.461	0.757
1.471	0.718
1.481	0.677
1.491	0.634
1.502	0.589
1.512	0.542
1.522	0.493
1.532	0.443
1.542	0.391
1.552	0.338
1.562	0.284
1.572	0.23
1.582	0.175
1.592	0.119
1.602	0.063
1.612	0.007
1.622	-0.049
1.632	-0.104
1.642	-0.159
1.652	-0.213
1.662	-0.266
1.672	-0.318
1.682	-0.369
1.692	-0.419
1.702	-0.467
1.712	-0.513
1.722	-0.557
1.732	-0.599
1.742	-0.639
1.752	-0.677
1.762	-0.712
1.772	-0.745
1.782	-0.775
1.792	-0.802
1.802	-0.827
1.812	-0.848
1.822	-0.867
1.832	-0.883
1.842	-0.895
1.852	-0.905
1.862	-0.911
1.872	-0.914
1.882	-0.914
1.892	-0.911
1.902	-0.905
1.912	-0.896
1.922	-0.883
1.932	-0.868
1.942	-0.85
1.952	-0.829
1.962	-0.805
1.972	-0.779
1.982	-0.75
1.992	-0.718
2.002	-0.684
2.012	-0.648
2.022	-0.61
2.032	-0.57
2.042	-0.528
2.052	-0.484
2.062	-0.439
2.072	-0.393
2.082	-0.345
2.092	-0.296
2.102	-0.246
2.112	-0.196
2.122	-0.145
2.132	-0.094
2.142	-0.043
2.152	0.008
2.162	0.059
2.172	0.11
2.182	0.16
2.192	0.21
2.202	0.258
2.212	0.306
2.222	0.352
2.232	0.397
2.242	0.441
2.252	0.482
2.262	0.523
2.272	0.561
2.282	0.597
2.292	0.631
2.302	0.662
2.312	0.692
2.322	0.719
2.332	0.743
2.342	0.765
2.352	0.784
2.362	0.8
2.372	0.814
2.382	0.824
2.392	0.832
2.402	0.837
2.412	0.839
2.422	0.838
2.432	0.835
2.442	0.828
2.452	0.819
2.462	0.807
2.472	0.792
2.482	0.775
2.492	0.755
2.503	0.732
2.513	0.707
2.523	0.68
2.533	0.65
2.543	0.618
2.553	0.585
2.563	0.549
2.573	0.512
2.583	0.473
2.593	0.432
2.603	0.391
2.613	0.348
2.623	0.303
2.633	0.259
2.643	0.213
2.653	0.167
2.663	0.12
2.673	0.073
2.683	0.026
2.693	-0.021
2.703	-0.068
2.713	-0.114
2.723	-0.16
2.733	-0.205
2.743	-0.25
2.753	-0.293
2.763	-0.335
2.773	-0.376
2.783	-0.416
2.793	-0.454
2.803	-0.49
2.813	-0.524
2.823	-0.557
2.833	-0.587
2.843	-0.616
2.853	-0.642
2.863	-0.666
2.873	-0.688
2.883	-0.707
2.893	-0.724
2.903	-0.738
2.913	-0.75
2.923	-0.759
2.933	-0.765
2.943	-0.769
2.953	-0.77
2.963	-0.769
2.973	-0.764
2.983	-0.758
2.993	-0.748
3.003	-0.737
3.013	-0.722
3.023	-0.706
3.033	-0.687
3.043	-0.665
3.053	-0.642
3.063	-0.616
3.073	-0.588
3.083	-0.559
3.093	-0.527
3.103	-0.494
3.113	-0.459
3.123	-0.423
3.133	-0.386
3.143	-0.347
3.153	-0.307
3.163	-0.267
3.173	-0.225
3.183	-0.183
3.193	-0.14
3.203	-0.097
3.213	-0.054
3.223	-0.011
3.233	0.032
3.243	0.075
3.253	0.117
3.263	0.159
3.273	0.2
3.283	0.241
3.293	0.28
3.303	0.319
3.313	0.356
3.323	0.392
3.333	0.426
3.343	0.459
3.353	0.49
3.363	0.519
3.373	0.547
3.383	0.572
3.393	0.596
3.403	0.617
3.413	0.636
3.423	0.653
3.433	0.668
3.443	0.68
3.453	0.69
3.463	0.698
3.473	0.703
3.483	0.706
3.493	0.706
3.504	0.704
3.514	0.7
3.524	0.693
3.534	0.684
3.544	0.672
3.554	0.659
3.564	0.643
3.574	0.625
3.584	0.604
3.594	0.582
3.604	0.558
3.614	0.532
3.624	0.504
3.634	0.475
3.644	0.444
3.654	0.412
3.664	0.378
3.674	0.344
3.684	0.308
3.694	0.271
3.704	0.234
3.714	0.195
3.724	0.157
3.734	0.117
3.744	0.078
3.754	0.038
3.764	-0.001
3.774	-0.041
3.784	-0.08
3.794	-0.119
3.804	-0.157
3.814	-0.195
3.824	-0.232
3.834	-0.267
3.844	-0.302
3.854	-0.336
3.864	-0.369
3.874	-0.4
3.884	-0.429
3.894	-0.458
3.904	-0.484
3.914	-0.509
3.924	-0.532
3.934	-0.553
3.944	-0.572
3.954	-0.589
3.964	-0.604
3.974	-0.617
3.984	-0.627
3.994	-0.636
4.004	-0.642
4.014	-0.646
4.024	-0.648
4.034	-0.648
4.044	-0.645
4.054	-0.641
4.064	-0.634
4.074	-0.625
4.084	-0.613
4.094	-0.6
4.104	-0.585
4.114	-0.568
4.124	-0.549
4.134	-0.528
4.144	-0.505
4.154	-0.481
4.164	-0.455
4.174	-0.428
4.184	-0.399
4.194	-0.369
4.204	-0.338
4.214	-0.306
4.224	-0.273
4.234	-0.239
4.244	-0.204
4.254	-0.169
4.264	-0.133
4.274	-0.097
4.284	-0.061
4.294	-0.025
4.304	0.012
4.314	0.048
4.324	0.084
4.334	0.119
4.344	0.154
4.354	0.189
4.364	0.222
4.374	0.255
4.384	0.287
4.394	0.317
4.404	0.347
4.414	0.375
4.424	0.402
4.434	0.427
4.444	0.451
4.454	0.473
4.464	0.494
4.474	0.512
4.484	0.529
4.494	0.544
4.505	0.558
4.515	0.569
4.525	0.578
4.535	0.585
4.545	0.591
4.555	0.594
4.565	0.595
4.575	0.594
4.585	0.591
4.595	0.586
4.605	0.579
4.615	0.57
4.625	0.56
4.635	0.547
4.645	0.532
4.655	0.516
4.665	0.498
4.675	0.479
4.685	0.457
4.695	0.435
4.705	0.411
4.715	0.385
4.725	0.358
4.735	0.331
4.745	0.302
4.755	0.272
4.765	0.241
4.775	0.21
4.785	0.178
4.795	0.146
4.805	0.113
4.815	0.08
4.825	0.046
4.835	0.013
4.845	-0.02
4.855	-0.054
4.865	-0.086
4.875	-0.119
4.885	-0.151
4.895	-0.182
4.905	-0.213
4.915	-0.242
4.925	-0.271
4.935	-0.299
4.945	-0.326
4.955	-0.351
4.965	-0.375
4.975	-0.398
4.985	-0.42
4.995	-0.44
5.005	-0.458
5.015	-0.475
5.025	-0.49
5.035	-0.503
5.045	-0.515
5.055	-0.525
5.065	-0.533
5.075	-0.539
5.085	-0.543
5.095	-0.545
5.105	-0.546
5.115	-0.544
5.125	-0.541
5.135	-0.536
5.145	-0.529
5.155	-0.521
5.165	-0.51
5.175	-0.498
5.185	-0.484
5.195	-0.469
5.205	-0.452
5.215	-0.434
5.225	-0.414
5.235	-0.393
5.245	-0.37
5.255	-0.346
5.265	-0.322
5.275	-0.296
5.285	-0.269
5.295	-0.241
5.305	-0.213
5.315	-0.184
5.325	-0.155
5.335	-0.125
5.345	-0.095
5.355	-0.064
5.365	-0.034
5.375	-0.003
5.385	0.028
5.395	0.058
5.405	0.088
5.415	0.118
5.425	0.147
5.435	0.175
5.445	0.203
5.455	0.23
5.465	0.256
5.475	0.282
5.485	0.306
5.495	0.329
5.506	0.351
5.516	0.371
5.526	0.391
5.536	0.409
5.546	0.425
5.556	0.44
5.566	0.453
5.576	0.465
5.586	0.475
5.596	0.484
5.606	0.49
5.616	0.496
5.626	0.499
5.636	0.501
5.646	0.501
5.656	0.499
5.666	0.495
5.676	0.49
5.686	0.484
5.696	0.475
5.706	0.465
5.716	0.454
5.726	0.44
5.736	0.426
5.746	0.41
5.756	0.393
5.766	0.374
5.776	0.354
5.786	0.333
5.796	0.311
5.806	0.288
5.816	0.264
5.826	0.24
5.836	0.214
5.846	0.188
5.856	0.161
5.866	0.134
5.876	0.107
5.886	0.079
5.896	0.051
5.906	0.023
5.916	-0.005
5.926	-0.033
5.936	-0.061
5.946	-0.089
5.956	-0.116
5.966	-0.142
5.976	-0.168
5.986	-0.194
5.996	-0.218
6.006	-0.242
6.016	-0.265
6.026	-0.287
6.036	-0.308
6.046	-0.327
6.056	-0.346
6.066	-0.363
6.076	-0.379
6.086	-0.394
6.096	-0.407
6.106	-0.419
6.116	-0.43
6.126	-0.438
6.136	-0.446
6.146	-0.452
6.156	-0.456
6.166	-0.458
6.176	-0.46
6.186	-0.459
6.196	-0.457
6.206	-0.453
6.216	-0.448
6.226	-0.442
6.236	-0.433
6.246	-0.424
6.256	-0.413
6.266	-0.4
6.276	-0.387
6.286	-0.372
6.296	-0.355
6.306	-0.338
6.316	-0.32
6.326	-0.3
6.336	-0.28
6.346	-0.258
6.356	-0.236
6.366	-0.213
6.376	-0.19
6.386	-0.165
6.396	-0.141
6.406	-0.116
6.416	-0.09
6.426	-0.065
6.436	-0.039
6.446	-0.013
6.456	0.012
6.466	0.038
6.476	0.063
6.486	0.089
6.496	0.113
6.507	0.138
6.517	0.161
6.527	0.184
6.537	0.207
6.547	0.228
6.557	0.249
6.567	0.269
6.577	0.288
6.587	0.306
6.597	0.322
6.607	0.338
6.617	0.352
6.627	0.365
6.637	0.377
6.647	0.388
6.657	0.397
6.667	0.404
6.677	0.411
6.687	0.416
6.697	0.419
6.707	0.421
6.717	0.422
6.727	0.421
6.737	0.419
6.747	0.415
6.757	0.41
6.767	0.403
6.777	0.395
6.787	0.386
6.797	0.376
6.807	0.364
6.817	0.351
6.827	0.337
6.837	0.322
6.847	0.305
6.857	0.288
6.867	0.27
6.877	0.251
6.887	0.231
6.897	0.211
6.907	0.189
6.917	0.168
6.927	0.145
6.937	0.123
6.947	0.099
6.957	0.076
6.967	0.053
6.977	0.029
6.987	0.005
6.997	-0.018
7.007	-0.042
7.017	-0.065
7.027	-0.088
7.037	-0.11
7.047	-0.133
7.057	-0.154
7.067	-0.175
7.077	-0.195
7.087	-0.215
7.097	-0.234
7.107	-0.252
7.117	-0.269
7.127	-0.285
7.137	-0.3
7.147	-0.314
7.157	-0.327
7.167	-0.338
7.177	-0.349
7.187	-0.358
7.197	-0.366

## Sheet: Fig4b_ME_Coupling (2)
Material	Frequency (meV)	alpha (ps/m)
NiI_2	3.9292	11000
CuO	2.77112	17
Cu(Fe,Ga)O_2	1.034	244
Ba_2CoGe_2O_7	4.136	500
Eu_{0.7}Y_{0.3}MnO_3	2.2748	770
(Fe,Zn)_2Mo_3O_8	5.7904	140
