# Supplementary material for: Giant chiral magnetoelectric oscillations in a van der Waals multiferroic
Source: Nature. 2024 Jul 17;632(8024):273–9. doi: 10.1038/s41586-024-07678-5 (PMC11306099; doi:10.1038/s41586-024-07678-5)
Supplement: Supplementary file 7 — Source Data Extended Data Fig. 2 [file 41586_2024_7678_MOESM7_ESM.xlsx]

## Sheet: Sheet2
Temperature (K)	Frequency (meV)	Margin of Error (meV, 95% Conf.)
2.4	3.813	0.044
10	3.872	0.048
20	3.821	0.043
30	3.718	0.067
40	3.373	0.092
50	3.075	0.153
55	2.489	0.242
